# Supplementary material for: Dynamic changes in cis-regulatory occupancy by Six1 and its cooperative interactions with distinct cofactors drive lineage-specific gene expression programs during progressive differentiation of the auditory sensory epithelium
Source: Nucleic Acids Res. 2020 Jan 20;48(6):2880–96. doi: 10.1093/nar/gkaa012 (PMC7102962; doi:10.1093/nar/gkaa012)
Supplement: gkaa012_Supplemental_Files [file gkaa012_supplemental_files.zip]

Archive with 6 entries (6 files):
- Supplemental file 1-List of genes associated with Six1 peaks.xlsx
- Supplemental file 2-List of genes associated with E13.5 Six1 peaks.xlsx
- Supplemental file 3-List of genes associated with E16.5 peaks.xlsx
- Supplemental file 4-List of genes in the human genome associated with Six1 peaks.xlsx
- Supplemental Table 1.xlsx
- Supplementary Figures-binder.pdf
