# Supplementary material for: Dynamic changes in cis-regulatory occupancy by Six1 and its cooperative interactions with distinct cofactors drive lineage-specific gene expression programs during progressive differentiation of the auditory sensory epithelium
Source: Nucleic Acids Res. 2020 Jan 20;48(6):2880–96. doi: 10.1093/nar/gkaa012 (PMC7102962; doi:10.1093/nar/gkaa012)
Supplement: gkaa012_Supplemental_Files [file gkaa012_supplemental_files.zip › Supplemental file 1-List of genes associated with Six1 peaks.xlsx]

## Sheet: Supplementary file 1. Gene-geno
# GREAT version 3.0.0	Species assembly: mm10	Association rule: Single nearest gene: 500000 bp max extension, curated regulatory domains included
0610031J06Rik	. (-3312)
0610037L13Rik	. (-322)
0610040J01Rik	. (+56775)
1100001G20Rik	. (-7571)
1110001A16Rik	. (+161)
1110001J03Rik	. (-1316), . (+56)
1110002E22Rik	. (-980)
1110002L01Rik	. (+66)
1110004E09Rik	. (-160)
1110007C09Rik	. (+157), . (+10264)
1110008E08Rik	. (-78249)
1110008F13Rik	. (-260)
1110032A03Rik	. (+47)
1110032F04Rik	. (-622)
1110034G24Rik	. (-37740)
1110038F14Rik	. (+8306), . (+25454), . (+26062)
1110051M20Rik	. (-55), . (+26301)
1110059E24Rik	. (-162)
1110059G10Rik	. (-22)
1110065P20Rik	. (-517)
1190002N15Rik	. (+55559), . (+327321), . (+470727)
1190003K10Rik	. (-176139)
1300002K09Rik	. (+5442)
1300018J18Rik	. (+10895)
1500009L16Rik	. (+63043), . (+82739), . (+113697), . (+152039), . (+277979)
1500011B03Rik	. (+2262)
1500012F01Rik	. (-32)
1500015O10Rik	. (-139805), . (-135552), . (-35467), . (+172)
1500035N22Rik	. (-12438), . (+15663)
1600012H06Rik	. (-125)
1600014C23Rik	. (-133103), . (-122192), . (-88858), . (-72096), . (+10021)
1600029D21Rik	. (+6895)
1700001O22Rik	. (+16906), . (+43120), . (+79559), . (+85021)
1700003E16Rik	. (+5990), . (+9420)
1700003F12Rik	. (-8172)
1700007G11Rik	. (-22505)
1700008A04Rik	. (-101453), . (-75371), . (-10444), . (+23281)
1700008P02Rik	. (-306521), . (-108446), . (-73387), . (+237816)
1700009N14Rik	. (-1400)
1700009P17Rik	. (-19364), . (-18648), . (-10699)
1700010H22Rik	. (-135899), . (-7998)
1700010I14Rik	. (+43715)
1700010L04Rik	. (-99679), . (-26815)
1700011E24Rik	. (-831), . (+22171), . (+50438)
1700011I03Rik	. (-25824), . (+15343), . (+29300)
1700011L22Rik	. (+39553), . (+72257)
1700012A03Rik	. (-111780), . (+117611), . (+129637), . (+182516), . (+195946), . (+211732), . (+230531)
1700012B07Rik	. (-67759), . (-64076), . (-3772)
1700015E13Rik	. (+78779)
1700016C15Rik	. (-89373)
1700016H13Rik	. (-36489), . (-36186)
1700016K19Rik	. (+120)
1700017N19Rik	. (+108633)
1700018A14Rik	. (-252993)
1700018B08Rik	. (+50065), . (+52920), . (+61130), . (+69817), . (+100146), . (+116523), . (+147358), . (+150040), . (+182591), . (+192603)
1700018B24Rik	. (+93553)
1700019M22Rik	. (-406295), . (-162187), . (-55891), . (-44490)
1700019O17Rik	. (+8237), . (+14510), . (+15687), . (+16139), . (+38693)
1700021F05Rik	. (+169)
1700021P04Rik	. (+69998)
1700022I11Rik	. (+4608)
1700024P04Rik	. (-44695)
1700025G04Rik	. (-548), . (+19612), . (+90604), . (+94208)
1700026D08Rik	. (-19359), . (-15050)
1700028K03Rik	. (+7194)
1700029H14Rik	. (+32730)
1700029I15Rik	. (+6648)
1700029J07Rik	. (-21)
1700030J22Rik	. (+39)
1700034E13Rik	. (-3514)
1700034J05Rik	. (+3796)
1700036A12Rik	. (-17503), . (-9719)
1700040L02Rik	. (-65087), . (-60), . (+12759), . (+31625), . (+50137), . (+76740)
1700041G16Rik	. (-117)
1700042G07Rik	. (+3431)
1700048O20Rik	. (-10699)
1700056E22Rik	. (-131)
1700067P10Rik	. (-9078), . (+8050), . (+11510)
1700084C01Rik	. (-59976), . (-6661)
1700086L19Rik	. (-4565)
1700094D03Rik	. (+1832)
1700101G07Rik	. (-221511), . (-15964)
1700106J16Rik	. (+79231), . (+100642), . (+118535), . (+137616), . (+148347)
1700110M21Rik	. (-152320), . (+226047)
1700111E14Rik	. (-56099), . (+82189), . (+123970), . (+160491)
1700112E06Rik	. (+49195), . (+335419), . (+421674)
1700113H08Rik	. (-472)
1700122O11Rik	. (+6630), . (+49376)
1700123L14Rik	. (-97920)
1700129C05Rik	. (+50127)
1810011O10Rik	. (-14), . (+54757), . (+92211)
1810013L24Rik	. (+1024), . (+50471)
1810024B03Rik	. (-39)
1810032O08Rik	. (-216)
1810037I17Rik	. (-315), . (+117)
1810046K07Rik	. (-70749)
1810055G02Rik	. (+10991)
2010015L04Rik	. (+62)
2010107E04Rik	. (+15077)
2010107G12Rik	. (-11353), . (+6679)
2010107G23Rik	. (+8882)
2010109A12Rik	. (+111), . (+15545), . (+16047)
2010111I01Rik	. (-49977), . (+96679), . (+172355)
2010300C02Rik	. (+89), . (+21113), . (+25447)
2210018M11Rik	. (-15898), . (-11922), . (-460)
2210404J11Rik	. (+153697)
2300009A05Rik	. (-22012)
2310008H04Rik	. (-174)
2310015B20Rik	. (-36062)
2310030G06Rik	. (-185)
2310033P09Rik	. (-165)
2310057J18Rik	. (+142170)
2310057M21Rik	. (+162)
2310067B10Rik	. (-56)
2410002F23Rik	. (-96)
2410015M20Rik	. (+145)
2410016O06Rik	. (-7622)
2410066E13Rik	. (+101)
2410124H12Rik	. (+5652)
2410131K14Rik	. (+19223), . (+71533), . (+81973), . (+86830), . (+135556)
2510009E07Rik	. (+320), . (+36246), . (+117900), . (+118576)
2510046G10Rik	. (-214)
2610002J02Rik	. (+18056), . (+28761), . (+32472)
2610008E11Rik	. (+118)
2610015P09Rik	. (+138)
2610018G03Rik	. (+43118)
2610019F03Rik	. (-30991)
2610034M16Rik	. (+58563)
2610044O15Rik8	. (-12295)
2610301B20Rik	. (-338427), . (-99723), . (+124)
2610301G19Rik	. (-65), . (+196), . (+22933)
2610524H06Rik	. (-166), . (+114)
2610528J11Rik	. (-18026), . (-10573)
2700029M09Rik	. (-113787), . (+9897)
2700049A03Rik	. (+61484)
2700062C07Rik	. (-3117)
2700081O15Rik	. (-1328)
2810032G03Rik	. (+353120)
2810407C02Rik	. (+198)
2810408A11Rik	. (+282)
2810408M09Rik	. (-44)
2900026A02Rik	. (+4542), . (+29925), . (+39552)
2900060B14Rik	. (-243), . (+253)
3010026O09Rik	. (-9)
3110001D03Rik	. (-215180), . (-163539), . (+162161)
3110009E18Rik	. (-106)
3110018I06Rik	. (-17696), . (+28201)
3110021A11Rik	. (+480)
3110057O12Rik	. (+8744)
3110082I17Rik	. (-206)
3230401D17Rik	. (+4867)
3425401B19Rik	. (+24681)
3632451O06Rik	. (+103642)
3830408C21Rik	. (+176125), . (+232062)
3930402G23Rik	. (-33682), . (+2935), . (+3597), . (+189536), . (+274873)
4632428N05Rik	. (+4136)
4731417B20Rik	. (-7873)
4732415M23Rik	. (+84)
4732440D04Rik	. (+117)
4732465J04Rik	. (+72443)
4833413E03Rik	. (-16092), . (-15597)
4833420G17Rik	. (-66)
4921504E06Rik	. (+12)
4921507P07Rik	. (+11171)
4921508M14Rik	. (+33437), . (+77474), . (+126856)
4921513I03Rik	. (-117574), . (-105134), . (-74068), . (-20542)
4921536K21Rik	. (+49), . (+8744)
4922501C03Rik	. (-183879), . (-36694), . (+191)
4922501L14Rik	. (-7997)
4930404H24Rik	. (-51242), . (-46923), . (+4256)
4930408O17Rik	. (+36279), . (+38985)
4930412O13Rik	. (+590)
4930422G04Rik	. (+23)
4930427A07Rik	. (+69)
4930430F08Rik	. (+131)
4930430O22Rik	. (+20)
4930435H24Rik	. (-108659)
4930444G20Rik	. (+9488), . (+73746)
4930447A16Rik	. (-31963), . (-6490)
4930449A18Rik	. (-28584)
4930449E01Rik	. (+15790)
4930452B06Rik	. (-38492), . (-156), . (+57418)
4930453N24Rik	. (+99712)
4930470P17Rik	. (+15155)
4930485B16Rik	. (-28)
4930504O13Rik	. (-912)
4930512B01Rik	. (-32276)
4930522H14Rik	. (-22651)
4930546C10Rik	. (-174584), . (-168505), . (-65682), . (-45190), . (-30014), . (-26263), . (+39300), . (+40056), . (+238898), . (+258020)
4930547C10Rik	. (+12020), . (+35110), . (+40009), . (+102569)
4930558K02Rik	. (-242337), . (-233690), . (-223765), . (-208143), . (-194083), . (-79451), . (-64735), . (-25295)
4930564D02Rik	. (-5032), . (+61028)
4930566N20Rik	. (-150294), . (+19378), . (+102880), . (+239735), . (+322886)
4930579K19Rik	. (+61)
4930583I09Rik	. (+33085)
4931406P16Rik	. (-25051)
4931429L15Rik	. (-149760)
4931429P17Rik	. (+101073)
4931440P22Rik	. (-64)
4932411E22Rik	. (-34440), . (-34252), . (-28608)
4932411N23Rik	. (+56138), . (+140672)
4932418E24Rik	. (-6463)
4932438A13Rik	. (-65923), . (-27343)
4932438H23Rik	. (-16083)
4932442E05Rik	. (-94282)
4933400A11Rik	. (-13544)
4933402D24Rik	. (-88746)
4933402J07Rik	. (+81643), . (+99726), . (+152413), . (+183905)
4933402N22Rik	. (+61571)
4933405L10Rik	. (-57)
4933409G03Rik	. (-50943), . (-49713)
4933412E24Rik	. (-80782), . (-49523), . (+175791)
4933413G19Rik	. (-187)
4933415A04Rik	. (-27071)
4933426M11Rik	. (+36238)
4933427G17Rik	. (+203)
5031425E22Rik	. (+14820), . (+46767)
5033430I15Rik	. (+552), . (+43825)
5330417H12Rik	. (-65950)
5330426P16Rik	. (+600)
5430427O19Rik	. (+63356)
5430435G22Rik	. (+25742)
5530401A14Rik	. (-351659)
5730455P16Rik	. (+31)
5730507C01Rik	. (+95420)
5730508B09Rik	. (-25890)
5730522E02Rik	. (-92292), . (-85359)
5730522E02Rik	. (+79632)
5930403N24Rik	. (-27), . (+258148), . (+313327), . (+477010)
6030419C18Rik	. (-11502)
6030458C11Rik	. (+106330)
6330403L08Rik	. (+38710), . (+39060), . (+39998)
6430548M08Rik	. (+600)
6430573F11Rik	. (+75967), . (+91759), . (+154550)
6720489N17Rik	. (-16882)
8030423J24Rik	. (-11659)
8430410A17Rik	. (+23296)
9030612E09Rik	. (+1951), . (+13753)
9030617O03Rik	. (-4), . (+31681), . (+63196)
9130017N09Rik	. (-91), . (+1533)
9130230L23Rik	. (-65548)
9130409I23Rik	. (+10839)
9230102O04Rik	. (-42474), . (-22383), . (-12202)
9230112D13Rik	. (-28901), . (-26306)
9330182O14Rik	. (+26194)
9430015G10Rik	. (-26493)
9430020K01Rik	. (-116737), . (-116216), . (+49474)
9530077C05Rik	. (-51)
9630014M24Rik	. (+141131)
9630033F20Rik	. (-92)
9630041A04Rik	. (+106995)
9830107B12Rik	. (+26434)
A130050O07Rik	. (-365951), . (+45502), . (+112575)
A130051J06Rik	. (-88956), . (-38113)
A1bg	. (-236971), . (-234415), . (-232449), . (-218091), . (-206951), . (+15843)
A230052G05Rik	. (+2589)
A230065N10Rik	. (-46175), . (-5769)
A230072I06Rik	. (-173037), . (-135920)
A330017A19Rik	. (+891)
A330021E22Rik	. (+17829)
A330070K13Rik	. (-238875), . (-229708)
A3galt2	. (-47801), . (-22056), . (-15131)
A430005L14Rik	. (-73921), . (-205)
A4galt	. (+28065)
A530021J07Rik	. (-59065), . (+82083), . (+171342)
A530084C06Rik	. (-6828)
A630007B06Rik	. (+45031)
A730013G03Rik	. (+11844)
A730045E13Rik	. (+122981)
A730061H03Rik	. (-228), . (+223), . (+622)
A830005F24Rik	. (+13)
A830018L16Rik	. (-84317)
A830018L16Rik	. (+154110), . (+360902)
A830031A19Rik	. (-1311)
A830073O21Rik	. (-14740), . (-5158)
A930002H24Rik	. (+14169), . (+104568)
A930004D18Rik	. (+5677), . (+9460), . (+10093), . (+10996)
A930005H10Rik	. (+37737)
A930009A15Rik	. (-76302)
A930011G23Rik	. (-93551), . (+373), . (+38787), . (+125594)
A930018P22Rik	. (+54319)
AB041803	. (-2109)
AI118078	. (+80042)
AI314180	. (-151), . (+1109), . (+18889)
AI317395	. (+435)
AI429214	. (+88), . (+167117)
AI593442	. (-97343), . (+183446)
AI661453	. (-144)
AI836003	. (-17)
AI837181	. (+964)
AU019823	. (+63)
AW146154	. (+130)
AW209491	. (-180)
AW549877	. (+22)
AY074887	. (-187)
AY702102	. (-49408), . (-36088), . (-33080), . (+38408), . (+56369), . (+158438)
Aaas	. (-31)
Aacs	. (-9862), . (+12400)
Aagab	. (+56383), . (+60736), . (+60897)
Aak1	. (-148), . (+390)
Aanat	. (-1014)
Aar2	. (+194)
Aard	. (+120944)
Aasdh	. (-18196)
Aasdhppt	. (+117)
Aatk	. (-18352)
Abat	. (+11190)
Abca1	. (+1056)
Abca15	. (-823), . (-519)
Abca2	. (+2050)
Abca4	. (+53523), . (+60138), . (+96563)
Abca7	. (+545)
Abca8a	. (+41222)
Abca8b	. (-48)
Abcb5	. (-18942)
Abcb8	. (+1035)
Abcb9	. (+21903)
Abcc12	. (-6186), . (+190650), . (+192842), . (+306716)
Abcc4	. (-57826), . (+109)
Abcc5	. (-136)
Abcc6	. (+16742)
Abcc9	. (+126)
Abcd2	. (+49)
Abcd3	. (-44029), . (-43), . (+476)
Abce1	. (+33071)
Abcf2	. (-246)
Abcf3	. (-340)
Abcg1	. (-45953), . (+8542), . (+12898), . (+14018)
Abcg2	. (+14264)
Abhd11	. (-537)
Abhd12	. (+168)
Abhd14b	. (+2212)
Abhd17c	. (+8301), . (+8604)
Abhd2	. (+37317)
Abhd4	. (0)
Abhd5	. (+279)
Abi1	. (+53), . (+53760)
Abi2	. (-219)
Abl1	. (-5541), . (+60248)
Abl2	. (-14801)
Ablim1	. (-61013), . (+97124)
Abr	. (-61640), . (-56926), . (+43321)
Abra	. (+118084)
Abt1	. (-8802), . (-7555)
Abtb1	. (-50)
Abtb2	. (+20430), . (+32368), . (+34025), . (+43430), . (+63621), . (+65767)
Acaa1a	. (+114)
Acaa2	. (-71810), . (-182)
Acad11	. (+202)
Acad9	. (+290)
Acadl	. (-1028)
Acan	. (-62998), . (-62165), . (-21488)
Acap2	. (-95)
Acbd3	. (+14958)
Acbd5	. (+356)
Accs	. (-49)
Accsl	. (-4504)
Acer2	. (+115132)
Ache	. (-269)
Acnat1	. (-5198)
Aco2	. (-7)
Acot1	. (+11296)
Acot11	. (-48220), . (-40465), . (-40166), . (-39883), . (+133)
Acot6	. (+732)
Acot7	. (+20261)
Acox3	. (+26586)
Acoxl	. (+54520), . (+121009)
Acpp	. (+33259)
Acsbg2	. (+15404)
Acsf3	. (-73)
Acsl1	. (-44497)
Acsl3	. (-8459)
Acsl4	. (-3288)
Acsl5	. (+18324)
Acsm4	. (-9827)
Acss2	. (-279)
Acss3	. (+145), . (+102223)
Acta1	. (+3295)
Actb	. (-373)
Actbl2	. (-417902), . (-144074), . (-43987), . (-19087)
Actg1	. (+40342), . (+40861), . (+43591)
Actl10	. (+346)
Actn1	. (-286), . (+530)
Actn4	. (+5368), . (+13444), . (+14231), . (+32680)
Actr10	. (-29819), . (-26866)
Actr2	. (-20068)
Actr3	. (-110)
Actr3b	. (+120366)
Actr6	. (+25)
Actrt2	. (-73438), . (-59631), . (+4874), . (+15175)
Actrt3	. (-942), . (+4509), . (+82917), . (+91724), . (+101411), . (+108100)
Acvr1	. (-823), . (+33136)
Acvr2a	. (-495921), . (-495536), . (-398975), . (-293252), . (+666)
Acvr2b	. (+5501)
Acvrl1	. (+15096), . (+17016)
Acy1	. (-110)
Adam11	. (+16836)
Adam12	. (-38661), . (+201622)
Adam17	. (+252)
Adam19	. (+17250)
Adam23	. (-22709), . (+18740), . (+107390)
Adam29	. (+244132)
Adam30	. (-65769)
Adam34	. (-454669)
Adamts12	. (+513), . (+33210), . (+122056)
Adamts14	. (-2633), . (+46482)
Adamts15	. (+87825), . (+179744), . (+180146)
Adamts16	. (+17852), . (+62452)
Adamts17	. (-23833), . (-4173), . (+4907), . (+99518), . (+123172)
Adamts18	. (+10523)
Adamts19	. (-85127)
Adamts2	. (+22888), . (+71076)
Adamts20	. (-57015), . (+237532), . (+378599)
Adamts3	. (+38766)
Adamts4	. (+691)
Adamts5	. (+13385)
Adamts6	. (+229361), . (+230224)
Adamts8	. (+43446)
Adamts9	. (-427456), . (-276288), . (-165519), . (-72297), . (-61493), . (-40199)
Adamtsl1	. (-222256), . (-216217), . (-215635), . (-152370), . (-33345), . (-33028), . (-290), . (+66)
Adamtsl3	. (+104190)
Adar	. (-83027)
Adarb1	. (-31388)
Adc	. (-4317), . (-96)
Adck1	. (-87)
Adck4	. (+10210)
Adcy1	. (-167637), . (-139470)
Adcy2	. (-252964), . (-208610), . (+163111)
Adcy3	. (+46486)
Adcy4	. (+782)
Adcy5	. (+85759)
Adcy8	. (-89992)
Adcyap1	. (+364145)
Add3	. (-28659)
Adh5	. (+293)
Adhfe1	. (+16688), . (+17289)
Adi1	. (+375)
Adipor1	. (-3530)
Adipor2	. (-1621), . (-1321)
Adk	. (+11903), . (+97325), . (+200103)
Adnp	. (-327), . (+37260), . (+52482)
Adpgk	. (-21776), . (+66)
Adprhl2	. (+7154), . (+14639)
Adprm	. (+103)
Adra1a	. (+15202)
Adra1b	. (-194227), . (-75041), . (+62454)
Adrb1	. (-57930), . (+27161)
Adrb2	. (+42715)
Adrbk2	. (+54335)
Adrm1	. (+32)
Adss	. (+149)
Adtrp	. (-82429)
Aebp2	. (-29918)
Afap1	. (-21344), . (-113), . (+681), . (+1754), . (+28565), . (+78808), . (+79628), . (+99572)
Afap1l1	. (-3629), . (+9784)
Afap1l2	. (-9397), . (+227), . (+10814)
Aff1	. (+6500), . (+67583)
Aff3	. (+36767), . (+92639), . (+194126)
Aff4	. (+351)
Aftph	. (-191), . (+693), . (+30322)
Agap1	. (-43279), . (-24625), . (+63092), . (+83948), . (+122381), . (+125261)
Agbl1	. (+366519)
Agbl3	. (+45)
Agfg1	. (-30764), . (-2)
Agk	. (+20)
Ago2	. (-118932)
Agpat4	. (-128078), . (-83784), . (-79838), . (-74363), . (-182), . (+519), . (+43778)
Agps	. (-46057), . (-18672)
Agtpbp1	. (+47344)
Agtr1a	. (-74978), . (-63983)
Agtrap	. (+5398)
Agxt2l1	. (-176798), . (-37816)
Agxt2l2	. (-125797), . (-99374), . (-95683), . (-44857), . (-18813), . (-181)
Ahctf1	. (-30)
Ahcyl2	. (+46971)
Ahdc1	. (-5873), . (+55), . (+2635), . (+33495)
Ahi1	. (-46020)
Ahnak2	. (+2154)
Ahsg	. (-10900), . (-10574)
Aida	. (+2374)
Aif1l	. (+10009)
Aimp1	. (-97)
Aipl1	. (+34110)
Ajuba	. (+1917)
Ak1	. (-8558)
Ak3	. (+1422)
Ak4	. (+20827)
Ak8	. (+52444), . (+56436)
Akap1	. (-33244)
Akap10	. (-41805), . (-179)
Akap11	. (-1850), . (-248)
Akap12	. (-142003), . (-141598), . (-137431), . (-124443), . (-55822)
Akap4	. (+79614), . (+120778)
Akap5	. (+11890)
Akap6	. (-27737), . (+40245), . (+135658), . (+136117), . (+148687), . (+168828)
Akap8	. (+1605)
Akirin1	. (-16)
Akirin2	. (-179373), . (-143475), . (-93894), . (+690)
Akna	. (-37131), . (-34209), . (-14308), . (-7223)
Aknad1	. (-390)
Akr1b3	. (-16413)
Akr1c19	. (+16776)
Akr1cl	. (+4354)
Akr1d1	. (+63793), . (+132935)
Akt2	. (+654), . (+16201)
Aktip	. (-51825)
Alad	. (-221)
Alcam	. (+852), . (+3195)
Aldh18a1	. (+83947), . (+84182)
Aldh1a2	. (+26487)
Aldh1a3	. (-76785), . (-24803)
Aldh3a2	. (-17369)
Aldh4a1	. (-300)
Aldoa	. (-10092), . (-181), . (+95)
Aldoart1	. (-94300), . (+202085)
Alg10b	. (+69868)
Alg3	. (+19)
Alg6	. (-206), . (+417)
Alk	. (+343384)
Alkbh2	. (+31)
Alkbh3	. (+34035), . (+53598)
Alkbh5	. (+38022)
Alkbh8	. (-144)
Alms1	. (+187)
Alox5ap	. (+14240), . (+48125), . (+55601)
Aloxe3	. (-1221)
Alpk1	. (+264)
Alpk2	. (+45121), . (+218133), . (+244113)
Alpl	. (+56893)
Alppl2	. (+54155), . (+132344)
Alyref2	. (-1627), . (-11)
Amd1	. (-495)
Amdhd2	. (+65)
Amer2	. (+111188)
Amfr	. (+43276)
Ammecr1	. (-491)
Amn	. (+9230)
Amot	. (-15610)
Amotl1	. (-27777), . (-9), . (+29158)
Amotl2	. (-27631), . (+34)
Amph	. (-80088), . (-72899)
Amy2a5	. (+178023), . (+319863)
Anapc1	. (+39)
Anapc10	. (+156724)
Anapc13	. (+17756), . (+19117)
Anapc15-ps	. (-56697)
Anapc16	. (-24647), . (-22564)
Anapc4	. (+70470), . (+70784)
Anapc5	. (-134)
Ang	. (-7112), . (-5505)
Angel2	. (+16156)
Angpt1	. (+37), . (+69971), . (+85140)
Angpt2	. (-40951), . (+12922), . (+50681)
Angpt4	. (+26887)
Angptl1	. (+197)
Angptl2	. (-615), . (-43), . (+14817), . (+19995)
Angptl3	. (+26973)
Ank	. (-62382), . (-217), . (+19339), . (+20610)
Ank2	. (-259263)
Ank3	. (-151), . (+1917), . (+13048), . (+162312)
Ankdd1a	. (-7172)
Ankdd1b	. (+35187)
Ankfn1	. (-165110), . (-124012)
Ankfy1	. (+258)
Ankrd1	. (-94812), . (-87984)
Ankrd12	. (+15444)
Ankrd13b	. (-452), . (+4208)
Ankrd13c	. (-368)
Ankrd13d	. (-84)
Ankrd2	. (-21564)
Ankrd22	. (+57)
Ankrd24	. (-81)
Ankrd29	. (-601), . (-184)
Ankrd35	. (-6930), . (-6452)
Ankrd40	. (-44)
Ankrd42	. (+110)
Ankrd44	. (+19106), . (+74605), . (+75028), . (+110724)
Ankrd45	. (+40871), . (+53129)
Ankrd46	. (+73794)
Ankrd50	. (-148773), . (+9029), . (+68267), . (+147544), . (+224312), . (+252051), . (+263643), . (+356005)
Ankrd54	. (+20)
Ankrd55	. (-162120), . (-12882), . (+37972), . (+76521)
Ankrd6	. (-13549)
Ankrd60	. (-6174)
Anks1b	. (+169982), . (+357861)
Anks3	. (-92)
Anks6	. (+9093)
Ano1	. (+47996)
Ano10	. (-16658)
Ano3	. (+692)
Ano5	. (-176225)
Anp32a	. (+26), . (+1575), . (+21546), . (+94659)
Anp32e	. (+615)
Anpep	. (+13)
Antxr1	. (+183), . (+65580), . (+103887)
Anxa2	. (+5410), . (+13857), . (+15615)
Anxa4	. (-27545)
Anxa5	. (+20633)
Anxa6	. (-293), . (+10191), . (+17482)
Anxa7	. (+47)
Aox3l1	. (+13964)
Aox4	. (+25168)
Ap1ar	. (-189)
Ap1g1	. (0)
Ap1g1	. (-40276), . (-33159)
Ap1m2	. (-3235)
Ap1s3	. (+432), . (+25310), . (+32183)
Ap2b1	. (+127)
Ap2m1	. (+270)
Ap3b1	. (+26654)
Ap3b2	. (+4041)
Ap3d1	. (-173)
Ap3m1	. (+216)
Ap3m2	. (+173)
Ap3s1	. (+11778)
Ap4e1	. (-944)
Ap4s1	. (+371)
Ap5b1	. (+319)
Ap5m1	. (-162838)
Ap5z1	. (-30489), . (-15628)
Apaf1	. (+335204), . (+393783)
Apbb1ip	. (-29233)
Apbb2	. (+15453), . (+24299), . (+35602), . (+81706), . (+90141), . (+94520)
Apc	. (-61285)
Apcdd1	. (+335), . (+18698)
Apex2	. (+1737)
Aph1b	. (+258)
Api5	. (-473590), . (-411043), . (-299447)
Apip	. (+38267)
Aplf	. (+184)
Apoa1bp	. (-9886)
Apob	. (-45022), . (+13361)
Apobec1	. (+25)
Apobec2	. (-4976)
Apobec3	. (+2923)
Apobec4	. (-59701), . (-12405)
Apod	. (-20182), . (+14523)
Apol7a	. (+31850), . (+40361)
Apoo	. (+268)
Apool	. (+127), . (+392)
App	. (-115), . (+637), . (+1072), . (+26382), . (+39970), . (+44318), . (+45189), . (+45769), . (+74064), . (+132203), . (+157935)
Appl2	. (+71)
Aptx	. (+112)
Aqp1	. (+36)
Aqp11	. (+69)
Aqp2	. (+5817)
Aqp6	. (+6378)
Aqp9	. (+34245)
Aqr	. (+166)
Araf	. (-85)
Arc	. (+3019)
Arf2	. (-324)
Arfgap2	. (+17778), . (+18101)
Arfgef1	. (-98025), . (-530)
Arfip1	. (+35240)
Arglu1	. (-448903), . (-275523), . (-257425), . (-171105), . (-46496)
Arhgap10	. (+562), . (+180347), . (+272252), . (+290042)
Arhgap15	. (+364327), . (+411587)
Arhgap17	. (-172)
Arhgap18	. (+291269)
Arhgap19	. (-15304), . (-312), . (+5062), . (+5721)
Arhgap21	. (-1589), . (+268326), . (+312617)
Arhgap23	. (-9513)
Arhgap24	. (-146433), . (-52992), . (+66)
Arhgap26	. (-11652), . (-583), . (-331), . (+16119), . (+101606)
Arhgap27	. (+1570)
Arhgap28	. (-221), . (+163), . (+4190), . (+7864), . (+15134), . (+53068)
Arhgap29	. (-61653)
Arhgap31	. (-39), . (+25865), . (+33616)
Arhgap4	. (-3600)
Arhgap42	. (-293150), . (-51832), . (-271), . (+162), . (+95777), . (+111936), . (+117434)
Arhgap5	. (-102930), . (-11247), . (+87637), . (+88652)
Arhgef1	. (+1372)
Arhgef10l	. (-9085), . (+98573)
Arhgef12	. (-460)
Arhgef16	. (-146847), . (-144584), . (-122757), . (-116795), . (-113783), . (-86953), . (-66140), . (-33096), . (-13342)
Arhgef17	. (-11029), . (-364), . (+215), . (+1058), . (+12197)
Arhgef19	. (+2379)
Arhgef2	. (-13642), . (-5700)
Arhgef26	. (-110590), . (+56268)
Arhgef28	. (-274), . (+19446), . (+28935)
Arhgef3	. (-62798)
Arhgef33	. (+38067)
Arhgef38	. (-154)
Arhgef7	. (+46283), . (+46696)
Arid1a	. (-60668), . (-58681), . (-4194), . (-3618), . (-909)
Arid1b	. (-354221), . (-119219), . (-87559), . (-86760), . (+22930), . (+63292), . (+96669), . (+143954)
Arid2	. (-116411), . (-33019), . (-3437), . (-1683)
Arid3b	. (+1860), . (+33368)
Arid4a	. (-309), . (+1148)
Arid5a	. (-4268)
Arid5b	. (-117690), . (-76001), . (-75123), . (-74680), . (-1591), . (+652), . (+1520), . (+2057), . (+142114)
Arl10	. (-115)
Arl14ep	. (+117589), . (+129277)
Arl15	. (+159)
Arl2	. (+62)
Arl4a	. (+137), . (+430561)
Arl4c	. (-107736), . (-23160), . (-3778), . (+2565), . (+3073), . (+56430), . (+78966)
Arl4d	. (-7375)
Arl5a	. (-21578)
Arl6	. (-50), . (+38485)
Arl6ip1	. (+167)
Arl6ip5	. (+58)
Arl8b	. (+12)
Armc4	. (-141549)
Armc8	. (+56)
Armc9	. (-16)
Armcx4	. (-1379)
Arnt	. (+16241)
Arnt2	. (+227), . (+73527)
Arpc5	. (-258)
Arpp21	. (+62424)
Arrb1	. (+12249)
Arrb2	. (-456)
Arrdc3	. (-173510), . (-1523), . (-14), . (+2184), . (+350880)
Arrdc4	. (-169994), . (+31678)
Arsb	. (+58813), . (+67720), . (+83058), . (+130678), . (+139886)
Arsg	. (-667), . (-341)
Arsj	. (-37484), . (+15620)
Art5	. (+243)
Artn	. (-67938), . (-43441), . (+211)
Asah1	. (-198)
Asah2	. (-127631)
Asap1	. (-7), . (+26216), . (+67182), . (+67789), . (+156314)
Asap3	. (+14168)
Asb1	. (+60238)
Asb13	. (+39861)
Asb18	. (-46273)
Asb4	. (+732), . (+37894)
Asb6	. (-3353)
Ascc2	. (-143)
Ascc3	. (-172)
Ascl3	. (-8479)
Ascl5	. (-20542)
Asf1a	. (-93407), . (-77560), . (-15561), . (-1008), . (-438), . (+222)
Asgr1	. (+15506)
Asgr2	. (-18856), . (-17791)
Asic2	. (-216422)
Asic3	. (-159)
Asns	. (-49080)
Asph	. (+1089)
Asphd2	. (+16620)
Asprv1	. (-47345)
Ass1	. (+14883)
Aste1	. (-199)
Astn2	. (+278)
Asxl1	. (+832), . (+1840), . (+68953)
Asxl2	. (+55845)
Asxl3	. (-1535), . (+72501)
Atad2	. (-106)
Atad2b	. (+65), . (+662)
Atat1	. (+6060)
Ate1	. (-266), . (+63539), . (+92698)
Atf1	. (-84299)
Atf2	. (-8030), . (-416), . (+474)
Atf3	. (-145)
Atf4	. (+120), . (+410)
Atf5	. (-8414), . (-8079)
Atf6	. (+32), . (+58205)
Atf6b	. (+1713)
Atf7	. (-14)
Atf7ip	. (-50913), . (-50077), . (-47742), . (-32385), . (-212), . (+68), . (+13990)
Atg10	. (-256)
Atg13	. (+79)
Atg16l1	. (-189)
Atg16l2	. (+15644)
Atg4b	. (+12897)
Atg4c	. (-3636), . (+44)
Atg5	. (+24135)
Atg7	. (+83007), . (+83730), . (+138887)
Atl2	. (-65464), . (-64796), . (-24152), . (-15939), . (+688)
Atl3	. (+90)
Atn1	. (-2527)
Atoh1	. (-384), . (-49), . (+53664)
Atoh8	. (+18676)
Atp10a	. (-31409)
Atp11b	. (-480618), . (-435923), . (-435535), . (-413134), . (-391868), . (-391186), . (+75)
Atp13a3	. (-903)
Atp1a1	. (-7606), . (-146), . (+41714), . (+52555), . (+60216)
Atp1b1	. (-7433), . (+51116)
Atp1b2	. (+112)
Atp1b3	. (-334)
Atp2a1	. (+1893)
Atp2a2	. (-8581)
Atp2b1	. (-371563), . (-230712), . (-203374), . (-166060), . (-114709), . (-95543), . (-1127), . (+57159)
Atp2b2	. (-74456), . (+38989), . (+47984)
Atp2c1	. (+14300)
Atp5g2	. (-26205), . (-3427), . (+10638)
Atp5g3	. (-276897), . (-155483)
Atp5j	. (-164867), . (-158611), . (-150819), . (-119609), . (-86153), . (-84609)
Atp5j2	. (+603)
Atp5o	. (-4716), . (+24429), . (+31008), . (+32357), . (+48969), . (+90500), . (+91027)
Atp5s	. (+125)
Atp6ap1	. (+96)
Atp6ap1l	. (+122970)
Atp6v0a4	. (-46435), . (-11413)
Atp6v0c	. (-139)
Atp6v0d1	. (-24)
Atp6v0d2	. (+21324)
Atp6v0e	. (-25477), . (+17485)
Atp6v0e2	. (-6518)
Atp6v1a	. (+12639)
Atp6v1b1	. (+1689)
Atp6v1c2	. (+6082)
Atp6v1d	. (-24)
Atp6v1e1	. (+88)
Atp6v1f	. (+155), . (+473)
Atp8a1	. (-279)
Atp8a2	. (+78151), . (+126816), . (+143900), . (+146362), . (+189121)
Atp8b1	. (-109035), . (-24058), . (-243), . (+26512)
Atp8b5	. (-77179)
Atp9a	. (+56470)
Atp9b	. (-37)
Atpaf1	. (+8297)
Atpaf2	. (+163), . (+23673)
Atpbd4	. (-440113), . (-283767), . (-218140), . (+88)
Atraid	. (+384)
Atrnl1	. (-66956)
Atrx	. (-65), . (+34370)
Atxn1	. (-90), . (+4387), . (+14531), . (+42419), . (+155734)
Atxn2l	. (-326)
Atxn7l1	. (-99780), . (-16229)
Atxn7l2	. (+754)
Atxn7l3b	. (-413290), . (-123616)
Aup1	. (-28)
Aurkaip1	. (+202)
Aurkb	. (-4633)
Aven	. (-2241)
Avl9	. (+167)
Axin2	. (-62832), . (-2726), . (+569), . (+1089), . (+2693)
Azi1	. (+478)
Azi2	. (+198)
Azin1	. (+893), . (+61900), . (+87384)
B020018G12Rik	. (+42348)
B020031M17Rik	. (-86840)
B130006D01Rik	. (+49758)
B130024G19Rik	. (+126537), . (+255937), . (+309846)
B230118H07Rik	. (+132)
B230120H23Rik	. (-136775), . (-65530), . (-45428), . (-25351), . (+12283)
B230219D22Rik	. (+626)
B230307C23Rik	. (+29), . (+85047)
B230314M03Rik	. (-10404)
B3galnt1	. (+81586), . (+83130)
B3galt2	. (+3772)
B3galtl	. (+17346)
B3gat1	. (-245259)
B3gat2	. (+987)
B3gnt2	. (+60039), . (+118021)
B3gnt7	. (-63987)
B430305J03Rik	. (+126)
B4galnt3	. (-8347), . (+5884), . (+39568), . (+58499)
B4galt1	. (-19957), . (-310), . (+103), . (+10095)
B4galt4	. (+806), . (+11639)
B530045E10Rik	. (+10960)
B9d1	. (+68)
B9d2	. (-302)
BC002059	. (-21404)
BC003331	. (-732)
BC003965	. (+555)
BC005561	. (+1418)
BC007180	. (+1506), . (+44744)
BC016423	. (+81)
BC017643	. (+248)
BC018507	. (-99528)
BC025920	. (-466)
BC026585	. (-10863)
BC027231	. (-75672), . (-47654), . (-44224), . (-36620), . (-15482), . (-7899), . (-7370)
BC030307	. (+135)
BC030500	. (+301164)
BC034090	. (-48637), . (-47902), . (-1450), . (+2663)
BC034902	. (-15947)
BC035947	. (-56108), . (-14120)
BC037034	. (+46)
BC048403	. (+120807), . (+145818)
BC048546	. (-15803)
BC048679	. (-25369)
BC049352	. (-6302)
BC051628	. (-143)
BC051665	. (+47800), . (+62558)
BC052040	. (-233285), . (-213861), . (-98011)
BC067074	. (+19910), . (+20433), . (+33732)
BC096441	. (-17356)
BC106179	. (-70723), . (-28568), . (-18217)
Bach2	. (-42143), . (+819)
Bad	. (-189), . (+10741)
Bag3	. (+1599)
Bag6	. (-122)
Bahcc1	. (-16109), . (-12635), . (-6873), . (-5183), . (-3838), . (-1400), . (+2777), . (+5570), . (+10583), . (+29314), . (+37141)
Bai1	. (+61)
Bai3	. (+14335)
Banf2	. (+37573)
Banp	. (+31133), . (+93088), . (+96656), . (+151928)
Bard1	. (-26)
Barhl1	. (+149)
Barx1	. (+54143)
Barx2	. (+224588)
Basp1	. (-55834), . (-46813), . (-32202)
Batf	. (+81)
Baz2a	. (-2692)
Bbc3	. (-9765)
Bbip1	. (+370)
Bbox1	. (+125795)
Bbs1	. (+27)
Bbs2	. (+79), . (+449)
Bbs4	. (-22)
Bbs5	. (-25951), . (-6737)
Bbs9	. (-65), . (+125955), . (+290060)
Bbx	. (+243122), . (+259414)
Bcap29	. (-451)
Bcar3	. (+13217), . (+27081), . (+64056), . (+98446)
Bcas1	. (+15773), . (+16592), . (+119150)
Bcas2	. (+27318)
Bcas3	. (-322), . (+202724), . (+224624)
Bcat1	. (+87015), . (+103500), . (+129139), . (+213853)
Bche	. (-193646), . (+177)
Bckdhb	. (-601), . (+37503), . (+124469), . (+125926), . (+126291), . (+146500), . (+185144), . (+189281)
Bcl10	. (-69883)
Bcl11a	. (+2655), . (+172411), . (+269270), . (+312581), . (+349315)
Bcl11b	. (+4744), . (+26822), . (+30470), . (+51124), . (+113635), . (+190443)
Bcl2	. (+83918), . (+115896), . (+164635), . (+176387), . (+190932)
Bcl2l11	. (-3212), . (-152), . (+91), . (+114595), . (+159612), . (+198656), . (+213767)
Bcl2l14	. (-66343), . (+18217), . (+43699)
Bcl3	. (+1011)
Bcl6	. (-67608), . (+147), . (+24824)
Bcl7a	. (+127)
Bcl7b	. (-116), . (+665)
Bcl9	. (-70050), . (-11359)
Bcl9l	. (-4160), . (-601), . (-240)
Bcor	. (-171934), . (-52967), . (-48150), . (-35775), . (-10383), . (+81456)
Bcorl1	. (+3676)
Bcr	. (+1875)
Bdh1	. (+5020), . (+31491), . (+114907)
Bdkrb2	. (-25)
Bdnf	. (+17718)
Bdp1	. (-54)
Bend3	. (-108791), . (-37977), . (-758), . (+496)
Bend4	. (-54855)
Bend5	. (-137694), . (-65076), . (-52)
Best1	. (+8492)
Bet1l	. (+256)
Bex4	. (-23453)
Bex6	. (+14536)
Bfsp1	. (+28908)
Bfsp2	. (+47568)
Bhlha15	. (-6172), . (+6043)
Bhlhb9	. (+22948)
Bhlhe40	. (-90205), . (-89703), . (-1163), . (-575), . (+8009)
Bhlhe41	. (-1151)
Bicc1	. (+45171), . (+57323)
Bicd2	. (-386), . (+3848)
Bik	. (-1505)
Bin1	. (+1230), . (+38843)
Birc3	. (-29372), . (+1958)
Birc5	. (-10403), . (-4226)
Blm	. (-19435)
Bloc1s1	. (+248)
Bloc1s4	. (+9309)
Bloc1s6	. (-34)
Blvra	. (+100)
Blvrb	. (+50)
Blzf1	. (-146)
Bmf	. (-201), . (+5071), . (+9547), . (+16157)
Bmi1	. (-162), . (+271)
Bmp2	. (-5082), . (+83442), . (+140835)
Bmp2k	. (-14348), . (-556)
Bmp3	. (-121382), . (+24702), . (+86277)
Bmp4	. (-27834), . (+3111), . (+4684), . (+5142)
Bmp5	. (-25), . (+3652), . (+5472), . (+95163)
Bmp6	. (+1940), . (+2216), . (+30464), . (+64755)
Bmp7	. (-3621), . (-93), . (+5233), . (+50873), . (+93924)
Bmp8a	. (-59103)
Bmp8b	. (-11979)
Bmper	. (-228949), . (-210611), . (-139135), . (-96723), . (-71966), . (-34798), . (+5098), . (+126767), . (+140193), . (+140657), . (+249548)
Bmpr1a	. (+680)
Bmpr1b	. (-186804), . (-117159), . (-81854), . (-79174), . (+33816), . (+54354), . (+62055), . (+203416)
Bmpr2	. (-1294), . (-687)
Bmyc	. (+209)
Bnc1	. (-25016)
Bnc2	. (-93180), . (-65393), . (+371942)
Bnip2	. (-1663)
Bnip3	. (+325)
Bnip3l	. (+124)
Boc	. (-74070), . (-57397), . (-6565), . (+77), . (+2948), . (+64022), . (+73952), . (+78206)
Bod1	. (-42191)
Bola3	. (+32656)
Bora	. (+96)
Bpgm	. (+351), . (+17357), . (+39852)
Bphl	. (+1249)
Bpi	. (+754)
Bpifa2	. (-12231)
Bpifb5	. (+245)
Brd2	. (+324), . (+861), . (+2751)
Brd7	. (-69431), . (-61260), . (-60895), . (-60482), . (-7149)
Bre	. (+208317)
Bricd5	. (+937)
Brip1	. (+33569), . (+42050)
Brms1l	. (-259)
Brpf1	. (-806), . (-195)
Brwd1	. (+875)
Bsg	. (-3217), . (+478)
Bspry	. (-217)
Btaf1	. (+339)
Btbd10	. (+73650)
Btbd19	. (+5087)
Btbd3	. (-338748), . (+103830), . (+134205), . (+488698)
Btf3l4	. (-250), . (+35043), . (+53646)
Btg1	. (+1417), . (+8740), . (+95185)
Btg2	. (-7865), . (+15498), . (+17885)
Btla	. (+20931)
Btn1a1	. (+19603), . (+20024)
Btnl9	. (-2696)
Btrc	. (+71)
Bud13	. (-92)
Bud31	. (-317)
Bves	. (-218), . (+35142)
Bzrap1	. (+3173)
Bzw1	. (-432)
C030034I22Rik	. (-171)
C030039L03Rik	. (-217)
C030046E11Rik	. (-38652)
C130026L21Rik	. (-72141), . (-50171), . (-25778), . (-25322), . (-6092), . (+38954), . (+94440), . (+122366), . (+161252), . (+189128), . (+218693), . (+223345), . (+226757), . (+242230), . (+296348)
C130040N14Rik	. (+123)
C130057N11Rik	. (-27835), . (+12470)
C130074G19Rik	. (-14328), . (+14608)
C1d	. (+202978), . (+244025)
C1ql1	. (+9654)
C1qtnf6	. (-125), . (+15022)
C230052I12Rik	. (+8403)
C2cd2l	. (+34)
C2cd4a	. (-78), . (+14207), . (+18462), . (+18938)
C2cd4b	. (-47748)
C2cd4d	. (+44)
C2cd5	. (-159)
C330005M16Rik	. (-3342)
C330021F23Rik	. (-166), . (+8753)
C530008M17Rik	. (-77945), . (-77104)
C630050I24Rik	. (-4104), . (-2845)
C77080	. (+9095), . (+21639), . (+24872)
C78339	. (-81598), . (-52491)
C87436	. (+21451), . (+37328), . (+41836)
C920021L13Rik	. (+84)
Caap1	. (-144)
Cab39	. (+42762)
Cables1	. (+208)
Cabyr	. (+44180)
Cacfd1	. (+219)
Cachd1	. (+23), . (+776)
Cacna1c	. (-48321)
Cacna1e	. (+36993)
Cacna1g	. (-494)
Cacna1h	. (+19899)
Cacna2d1	. (+80432), . (+231252)
Cacna2d3	. (-668), . (+229834)
Cacnb1	. (+4229)
Cacnb2	. (+10159), . (+18008)
Cacnb3	. (-5727)
Cacng3	. (+133836)
Cacybp	. (-436)
Cad	. (-232)
Cadm1	. (-264098), . (-207065), . (-322), . (+819), . (+56021), . (+93933), . (+141313), . (+145304), . (+363848)
Cadm2	. (+737), . (+131918), . (+468896)
Calb1	. (-65872)
Calcoco1	. (+5875)
Calcrl	. (+115), . (+55646)
Cald1	. (-93839), . (-17661), . (+148)
Calhm3	. (-5768), . (-5392)
Calm1	. (-11962), . (+124403)
Calm2	. (-70672), . (-14374), . (+129)
Calm3	. (-8288), . (-57), . (+687)
Calml3	. (+11871), . (+73813)
Calml4	. (-82)
Calr	. (+41)
Calr3	. (+254)
Calu	. (-181), . (+88)
Caly	. (+1308)
Camk1	. (+51)
Camk1d	. (+109), . (+125735)
Camk1g	. (-381778), . (-363845), . (-6649)
Camk2d	. (-100151), . (-483), . (+1927), . (+8434), . (+43210)
Camk2n1	. (+14854)
Camkmt	. (+102738)
Caml	. (-150), . (+210)
Camsap1	. (-547)
Camsap2	. (-420)
Camta1	. (+142572)
Cand1	. (-220477), . (-214476), . (-165261), . (-30770), . (-361), . (+381), . (+184500)
Cap1	. (-5293), . (+520)
Cap2	. (+32118)
Capg	. (-10577), . (-4401)
Capn13	. (-33522), . (+97998)
Capn2	. (-3303), . (-2894), . (-1658), . (+21020), . (+27458)
Capn6	. (-20904)
Capn9	. (+41241)
Capns1	. (-3155), . (+138)
Caprin1	. (-162), . (+866)
Caps2	. (-27038)
Capza1	. (-652)
Capza3	. (+13992)
Capzb	. (+15369), . (+23757), . (+49537)
Car10	. (+132309)
Car12	. (-4243)
Car13	. (-30474), . (-60), . (+7236)
Car2	. (+18548), . (+137498)
Car4	. (-13672)
Car7	. (-2233)
Car8	. (-52983), . (+260837)
Card11	. (-43801)
Card6	. (+19592)
Cartpt	. (+117255), . (+134608)
Casc1	. (+63)
Casc4	. (+25)
Casc5	. (-10636)
Caskin2	. (-328), . (+41)
Casp1	. (-90567)
Casp16	. (+7096)
Casp3	. (+131), . (+1899)
Casp6	. (-92)
Casp9	. (+234)
Casq1	. (-1992)
Casq2	. (+11667)
Cast	. (+37188)
Casz1	. (-57536), . (-33704), . (-132), . (+69078), . (+95899), . (+114971)
Cat	. (+230)
Cav1	. (+21064)
Cbfa2t2	. (+23479)
Cbfa2t3	. (+37772)
Cbfb	. (-18293), . (-17551), . (-6383), . (-59)
Cblb	. (-94100), . (+398)
Cblc	. (+6716)
Cbln3	. (+6541), . (+10089)
Cbln4	. (+367093)
Cbx1	. (+554), . (+20302)
Cbx2	. (+598)
Cbx4	. (-71085)
Cbx5	. (+24420)
Cbx6	. (+207)
Cbx8	. (-17249), . (-2097)
Cc2d1b	. (-182), . (+318)
Cc2d2a	. (+347), . (+59402)
Ccdc110	. (-17123)
Ccdc111	. (+53), . (+3977), . (+15293)
Ccdc113	. (+52)
Ccdc114	. (+6938)
Ccdc115	. (+4603)
Ccdc121	. (-23797), . (-23365), . (-9994)
Ccdc129	. (+44177)
Ccdc13	. (0)
Ccdc138	. (+31)
Ccdc142	. (-205), . (+29)
Ccdc148	. (+116735), . (+117056)
Ccdc155	. (+315)
Ccdc157	. (-10)
Ccdc159	. (-142)
Ccdc160	. (-84857)
Ccdc171	. (+243), . (+32238), . (+45297), . (+406659), . (+416724), . (+431741), . (+450866), . (+462454)
Ccdc173	. (+144)
Ccdc177	. (-33)
Ccdc178	. (-21849)
Ccdc18	. (+124)
Ccdc181	. (+115)
Ccdc19	. (+1413)
Ccdc22	. (+138)
Ccdc23	. (-376)
Ccdc24	. (+107), . (+6013)
Ccdc25	. (+23941), . (+49800)
Ccdc3	. (+103919), . (+230782), . (+241530)
Ccdc30	. (-26)
Ccdc33	. (-3956)
Ccdc34	. (-32008), . (+114096)
Ccdc42	. (+15741), . (+44959), . (+51298)
Ccdc43	. (-96)
Ccdc50	. (+477), . (+221395)
Ccdc51	. (+5854)
Ccdc53	. (+13166)
Ccdc54	. (+61097), . (+61824)
Ccdc57	. (-12)
Ccdc59	. (+145)
Ccdc6	. (-171484), . (-132072), . (-131775)
Ccdc64	. (+204)
Ccdc65	. (+43)
Ccdc66	. (-152)
Ccdc68	. (-239367), . (-152584), . (-116885), . (-53566), . (-52736), . (-19), . (+1021)
Ccdc8	. (-4167), . (+1120)
Ccdc81	. (+3072), . (+61613), . (+133671)
Ccdc82	. (+66), . (+49759), . (+60437)
Ccdc83	. (-47248)
Ccdc85a	. (+34398)
Ccdc85c	. (-2906), . (-331), . (+2362)
Ccdc88a	. (+22)
Ccdc88c	. (-394), . (+3509), . (+14183)
Ccdc9	. (+248)
Ccdc90b	. (-145385), . (-10105)
Ccdc91	. (-59163), . (+97484)
Ccdc92	. (-110), . (+14146), . (+15223)
Ccdc93	. (-41)
Ccdc97	. (+149)
Ccl2	. (-53154)
Ccl20	. (-26147)
Ccl25	. (+61720)
Ccl5	. (-4341)
Ccl6	. (-5722)
Ccnb2	. (+69556)
Ccnc	. (-15338)
Ccnd1	. (-45666), . (-19075), . (+7812)
Ccnd2	. (+36)
Ccne1	. (+21813)
Ccne2	. (+160)
Ccnjl	. (+685), . (+11256)
Ccnk	. (+35481)
Ccnl1	. (-82870), . (-16444), . (-69), . (+53999)
Ccnt1	. (+2995)
Ccnt2	. (+4579)
Ccnyl1	. (-14834)
Ccr1	. (+43164), . (+44024)
Ccr5	. (+17146)
Ccr7	. (+6580)
Ccrn4l	. (-204483), . (-67500), . (+51556), . (+53075)
Ccs	. (+10057)
Ccser1	. (-76426), . (+53648)
Ccser2	. (+49568), . (+75807)
Cct3	. (+105)
Cct7	. (+239)
Ccz1	. (+39273)
Cd109	. (+172570), . (+250485), . (+310732), . (+319642), . (+397076), . (+413469)
Cd164	. (-149), . (+63954)
Cd180	. (-103575), . (-101418), . (+109844)
Cd2	. (+6417), . (+80844)
Cd200	. (+178)
Cd226	. (+217490)
Cd247	. (+47969), . (+55777)
Cd24a	. (-229), . (+21), . (+1825), . (+2749)
Cd2ap	. (-42633)
Cd2bp2	. (+234)
Cd302	. (+16536)
Cd37	. (-2398)
Cd44	. (+74271)
Cd47	. (+33036), . (+37573), . (+95901)
Cd69	. (+36838)
Cd82	. (+20), . (+10732)
Cd83	. (-81424), . (+1129), . (+60359), . (+79725)
Cd9	. (-216), . (+640), . (+47342)
Cd93	. (-86483)
Cd97	. (-31740)
Cdc123	. (+72)
Cdc14a	. (-23494), . (+2642), . (+71392)
Cdc14b	. (-62)
Cdc20	. (-232)
Cdc23	. (-11649)
Cdc25a	. (+19169)
Cdc25b	. (+403), . (+2928)
Cdc40	. (-129), . (+10209)
Cdc42	. (-17901)
Cdc42bpa	. (-71)
Cdc42ep2	. (-15535), . (+343)
Cdc42ep3	. (-1121), . (+12218)
Cdc42ep4	. (-59893), . (-45558), . (-34557), . (-6602), . (+787), . (+1052), . (+4010)
Cdc42ep5	. (+480)
Cdc42se2	. (-250)
Cdc5l	. (-232), . (+4), . (+56080), . (+56612), . (+183431), . (+239915)
Cdc6	. (-5138), . (+9639), . (+14563)
Cdc7	. (+71414), . (+123870), . (+146550)
Cdc73	. (+102663)
Cdca2	. (+320), . (+52022), . (+56150), . (+126863)
Cdca7	. (-86020), . (-84849)
Cdca7l	. (-154793), . (-91939), . (+108)
Cdcp2	. (+17626)
Cdh1	. (+5145)
Cdh10	. (+1197)
Cdh11	. (+231542)
Cdh13	. (+192)
Cdh18	. (-498672), . (-457980)
Cdh2	. (-402099), . (-586), . (-234)
Cdh22	. (-338), . (+21975), . (+50775)
Cdh24	. (-12412)
Cdh26	. (+19854), . (+200290), . (+481159)
Cdh4	. (-493503), . (-492460), . (-474756), . (-474473), . (-350753), . (-265394), . (-248522)
Cdh5	. (-302765), . (-297672), . (-292230), . (-287053), . (-162404)
Cdh7	. (+233460)
Cdh8	. (+222024)
Cdh9	. (+357814)
Cdhr3	. (-54667), . (+12613), . (+57004)
Cdip1	. (+8198)
Cdipt	. (+227)
Cdk1	. (+31903)
Cdk11b	. (-303)
Cdk12	. (+134)
Cdk14	. (+20088), . (+199430)
Cdk15	. (+30928), . (+84196), . (+96385)
Cdk18	. (+138)
Cdk19	. (-400), . (+21913), . (+76664), . (+102411)
Cdk2	. (+99)
Cdk20	. (-245)
Cdk4	. (-263)
Cdk5	. (-229)
Cdk5rap2	. (-44), . (+19168), . (+189700)
Cdk5rap3	. (+257)
Cdk6	. (-1203), . (-158), . (+561), . (+89613)
Cdk7	. (+99)
Cdk9	. (-791)
Cdkal1	. (-9034), . (+175670), . (+184412), . (+184842), . (+365058), . (+438531)
Cdkl5	. (-493), . (+119)
Cdkn1a	. (-15368), . (+54), . (+3385)
Cdkn1b	. (+150)
Cdkn1c	. (-3975), . (-367), . (+44446), . (+84873), . (+92660), . (+117090), . (+131389), . (+142273), . (+149807), . (+150062)
Cdkn2aip	. (-32220), . (-29391)
Cdkn2aipnl	. (-51381)
Cdkn2b	. (-135283), . (+456)
Cdkn2d	. (+176)
Cdkn3	. (-41923)
Cdnf	. (+133), . (+66450)
Cdo1	. (-208), . (+52432), . (+61693)
Cdon	. (+41302)
Cdr2l	. (+466)
Cds1	. (-24053), . (+54945)
Cds2	. (-60)
Cdsn	. (-1131)
Cdv3	. (-39392), . (-11282), . (+1153)
Cdyl	. (+81092)
Cdyl2	. (+86070)
Cebpa	. (-91)
Cebpb	. (+50340), . (+56673), . (+79367), . (+92687)
Cebpe	. (-30441)
Cecr5	. (-60816), . (-175)
Celf4	. (-934), . (-264), . (+172356), . (+173019), . (+214825)
Celf6	. (-12405)
Celsr1	. (+25981), . (+57862)
Cenpc1	. (+203), . (+313938)
Cenpf	. (-15249), . (-202), . (+68738), . (+79287)
Cenpp	. (-122)
Cenpq	. (+166)
Cenpv	. (+760)
Cenpw	. (+168027)
Cep112	. (-147), . (+24526), . (+128182), . (+159700)
Cep120	. (-13631), . (-7474), . (+28), . (+47930), . (+62155)
Cep152	. (+4379)
Cep164	. (-626), . (+29923), . (+151056)
Cep170b	. (-21410), . (-664)
Cep19	. (-4)
Cep41	. (+795), . (+11083)
Cep44	. (+216)
Cep55	. (-244)
Cep63	. (+30870)
Cep76	. (+30143)
Cep85l	. (-42032), . (+274)
Cep89	. (-8)
Cep95	. (-224)
Cer1	. (-5725), . (+377)
Cercam	. (-313)
Cerkl	. (+23163)
Cers1	. (+1555)
Cers4	. (+473)
Cers5	. (-46336)
Cers6	. (+606)
Cetn3	. (+281)
Cetn4	. (-23)
Cfd	. (+124)
Cfl2	. (-17212), . (+27837)
Cflar	. (+81), . (+773)
Cga	. (+28891)
Cggbp1	. (+21625)
Cgn	. (+218), . (+2285), . (+29257)
Cgnl1	. (-90152)
Cgref1	. (-4229)
Cgrrf1	. (-62)
Chadl	. (-167)
Chaf1b	. (+238)
Chchd3	. (-135)
Chchd4	. (+296)
Chchd5	. (+107)
Chd1	. (-555)
Chd2	. (-66808), . (-65169), . (-52949), . (-44573)
Chd3	. (+2714)
Chd4	. (-10)
Chd6	. (-475356), . (-340751), . (-160254), . (-68495), . (+12), . (+6430)
Chd7	. (+108304), . (+230618)
Chd8	. (-20408), . (-7181), . (+2215)
Chd9	. (+33188)
Chdh	. (+69280), . (+107612)
Chga	. (-36400)
Chgb	. (+517)
Chid1	. (-5161)
Chka	. (-9321), . (+122)
Chl1	. (-369846), . (+248), . (+18367)
Chmp2b	. (-282), . (+52)
Chmp3	. (+25518)
Chmp4b	. (-5404), . (+46025)
Chmp5	. (+138)
Chn2	. (+20900), . (+66026)
Chordc1	. (-27)
Chrm1	. (-15299)
Chrm2	. (-278171)
Chrna1	. (-10073), . (-4536)
Chst11	. (+246), . (+619), . (+14892), . (+145567)
Chst14	. (+412)
Chst15	. (+37854), . (+40261)
Chst2	. (+220163)
Chst3	. (+25429), . (+32530)
Chst5	. (+7923)
Chst7	. (-142366)
Chst8	. (+60), . (+70926)
Chst9	. (+125172)
Chsy1	. (-487), . (+121373), . (+121531)
Churc1	. (-83)
Ciapin1	. (-131)
Cib2	. (+1263)
Cic	. (-14522), . (-13928), . (-5814), . (-3490), . (-2986), . (-1492), . (-296)
Cidea	. (+2500), . (+14479)
Cilp	. (-92)
Cilp2	. (+12831)
Cir1	. (-104)
Cirbp	. (-8238), . (-7941), . (-2596)
Cisd1	. (+442)
Cish	. (+313), . (+799)
Cit	. (+13183)
Cited1	. (-33271), . (-207)
Cited2	. (-337904), . (-247961), . (-160505), . (-90580), . (-72490), . (-895), . (-190), . (+4309)
Ckmt1	. (-3141), . (-198)
Cks1b	. (-268)
Cks2	. (-33927)
Clasp2	. (-23941)
Clcn2	. (-309)
Clcn4-2	. (-1317), . (-153), . (+500), . (+1021), . (+21075), . (+21755)
Clcn5	. (+469), . (+2247)
Clcn6	. (-270)
Cldn10	. (-20082)
Cldn11	. (+2541)
Cldn12	. (-99), . (+428)
Cldn17	. (+112753)
Cldn22	. (-433), . (+2629), . (+3050), . (+3867), . (+8878), . (+66155)
Cldn23	. (-122324), . (-11149)
Cldn3	. (-18238), . (-627)
Cldn6	. (+422)
Cldn7	. (-141)
Cldn9	. (-11918), . (-443)
Clec11a	. (-850)
Clec16a	. (-251)
Clec18a	. (+19435)
Clec2d	. (-87)
Clec3a	. (-84900)
Clec4n	. (-3282)
Clec7a	. (-4208)
Clhc1	. (+61)
Clic1	. (-221)
Clic4	. (-36475), . (-19929), . (-265), . (+20782)
Clic5	. (-22654), . (+414), . (+1270), . (+2012), . (+162053), . (+244223)
Clic6	. (+67858), . (+147642), . (+149268), . (+156014), . (+156722)
Clint1	. (-462407), . (-342665), . (-316155), . (-181363), . (-133392), . (-66572), . (-56032), . (-5830), . (+29429), . (+29773), . (+31752)
Clip1	. (+1040), . (+13402)
Clip2	. (+11358)
Clk3	. (+3350)
Clk4	. (+209)
Clmp	. (+22873), . (+32039), . (+45523)
Cln6	. (-9908)
Clnk	. (-253128)
Clock	. (-653)
Clpb	. (-223), . (+288)
Clpp	. (-180)
Clrn1	. (+74663)
Clstn1	. (+770)
Clstn2	. (+242297)
Cltc	. (-202)
Clu	. (+714)
Clvs1	. (-262915), . (-253583), . (-253078), . (-187441), . (-174553), . (-161774), . (-133405)
Clybl	. (+90582)
Cmbl	. (+3265)
Cmc1	. (-97308)
Cmc2	. (+183)
Cmip	. (+25494), . (+29179), . (+57749), . (+66492)
Cmklr1	. (+17196)
Cmpk2	. (+302106), . (+340767)
Cmtm6	. (+21848)
Cmtm7	. (-3597)
Cmtm8	. (-42002)
Cmya5	. (+122368)
Cndp1	. (+3735)
Cndp2	. (-1776)
Cnep1r1	. (-19028)
Cnfn	. (+175)
Cngb1	. (+29036)
Cngb3	. (+52303)
Cnih2	. (+3918)
Cnih3	. (-63435)
Cnksr2	. (+635)
Cnksr3	. (+99), . (+53117), . (+94213)
Cnn3	. (-47299), . (+7828), . (+38254)
Cnnm4	. (+296)
Cnot1	. (-134)
Cnot2	. (-147502), . (-102090), . (+837)
Cnot4	. (+196)
Cnot6	. (-125)
Cnot8	. (-30)
Cnp	. (-2)
Cnpy2	. (+154)
Cnpy3	. (+35)
Cntfr	. (-3412)
Cntln	. (-91040), . (-34614), . (-33978)
Cntn1	. (-77963), . (+41032)
Cntn2	. (+1657)
Cntn4	. (-443919)
Cntn5	. (-468547), . (+200438)
Cntnap2	. (-33614), . (+308641)
Coa3	. (-4093)
Cobl	. (-351824), . (-49037), . (-41676)
Cog4	. (+130)
Cog6	. (+41821), . (+236529), . (+268572), . (+369694), . (+372493)
Col11a1	. (-169680), . (-3691), . (-377), . (+116)
Col11a2	. (+809), . (+1858)
Col12a1	. (-1003), . (-348), . (+3809), . (+475512)
Col13a1	. (+24), . (+42282), . (+90045)
Col14a1	. (-76448), . (-38961)
Col15a1	. (-11697), . (+1)
Col18a1	. (-51957), . (-50062), . (-37161), . (-34141)
Col1a1	. (-62424), . (-5721)
Col1a2	. (+15182)
Col23a1	. (+57972)
Col24a1	. (-80430), . (+122), . (+99684)
Col25a1	. (+109363), . (+168580), . (+208513)
Col26a1	. (+1442), . (+13286), . (+18913), . (+21404), . (+21843), . (+72417)
Col27a1	. (-9239), . (-1402), . (-86), . (+11676)
Col2a1	. (-22837), . (-58), . (+783), . (+1121), . (+2190), . (+2658), . (+14406)
Col3a1	. (-255226), . (+77878)
Col4a1	. (-75417), . (-45236), . (-14625)
Col4a2	. (-147047), . (-119675), . (-36195)
Col4a4	. (+109900)
Col5a1	. (+2429), . (+16123)
Col5a2	. (-144261)
Col6a1	. (-7035)
Col6a2	. (-41196)
Col8a2	. (+14370)
Col9a1	. (-5951), . (+17514), . (+18517), . (+19131)
Col9a2	. (+225), . (+731), . (+1601), . (+2242)
Colec11	. (+15113)
Colgalt2	. (+15172), . (+55519)
Commd1	. (+149)
Commd3	. (+1789)
Commd8	. (-89219), . (-35349)
Commd9	. (+92319), . (+96892)
Cops3	. (-289)
Cops4	. (-27)
Cops5	. (+187)
Cops8	. (-161096), . (-130036)
Copz1	. (-235), . (+8137)
Copz2	. (+10738), . (+12379)
Coq4	. (-518), . (+47)
Corin	. (+101128)
Coro2b	. (-54179)
Coro6	. (+4540)
Cotl1	. (-143)
Cox10	. (+44545), . (+75845)
Cox11	. (+388)
Cox15	. (+145), . (+22851)
Cox18	. (-211)
Cox4i1	. (+10530)
Cox4i2	. (+11418)
Cox5a	. (-129)
Cox6a1	. (-10149)
Cox6c	. (+115227)
Cox7a2	. (+10)
Cox7a2l	. (-25281), . (-12095)
Cox7c	. (+119877)
Cox8a	. (-56)
Cox8b	. (-7999)
Cpa1	. (-2826), . (+4730)
Cpa2	. (+8028)
Cpa4	. (+8096)
Cpd	. (-2727)
Cpe	. (+10351), . (+178037), . (+221443)
Cpeb2	. (-428924), . (-540)
Cpeb4	. (-33490), . (-759)
Cped1	. (+14006), . (+14438), . (+40698)
Cplx2	. (+29)
Cpm	. (-76524), . (-57925), . (+17794)
Cpn2	. (+73395), . (+82408), . (+94475)
Cpne5	. (+43693)
Cpne8	. (-24552), . (-678)
Cpq	. (-67706), . (+113563), . (+113848), . (+114180)
Cpsf1	. (+38)
Cpsf4l	. (-17797)
Cpsf6	. (-60208), . (-16330)
Cpt1a	. (+1882), . (+2106)
Cpxm1	. (-128)
Cpxm2	. (-57474), . (-49465)
Cpz	. (+51), . (+46644), . (+63446)
Crabp1	. (+17878), . (+19417)
Crabp2	. (+517)
Cradd	. (+113), . (+59075), . (+111518)
Crb2	. (-9614), . (+5934)
Crb3	. (-91)
Crcp	. (+152)
Crct1	. (+1021)
Creb1	. (-136335), . (-83815), . (-408)
Creb3	. (-82)
Creb3l1	. (-6208)
Creb3l2	. (+48733)
Creb5	. (-179047), . (-103989), . (-102156), . (-27659), . (-9594), . (-324), . (+556), . (+51727), . (+81636)
Crebl2	. (+335)
Crebrf	. (+925)
Crem	. (+74)
Crhr1	. (-41806), . (-30076)
Crim1	. (+11804), . (+81170)
Cript	. (+19025)
Crk	. (+121)
Crlf2	. (-42262), . (+1348), . (+1873)
Crlf3	. (+30744)
Crnkl1	. (-92767)
Crot	. (-14048), . (+235)
Crtam	. (-63578)
Crtap	. (+1242)
Crtc3	. (-56420), . (-55863)
Cry1	. (-36160)
Cry2	. (+8830)
Cryaa	. (+32707)
Cryab	. (+162)
Cryba4	. (+45674), . (+89664)
Crybb3	. (-37713), . (-25676)
Crygn	. (+2838), . (+3437), . (+7522)
Cryl1	. (+82689)
Crym	. (+516)
Cryz	. (-12)
Cryzl1	. (+561)
Cs	. (-91)
Csde1	. (+317)
Cse1l	. (-109)
Csf1	. (+19764)
Csf2ra	. (+1235)
Csf3	. (+6525)
Csf3r	. (-189077)
Csk	. (-3169), . (+5153)
Csnk1a1	. (-71), . (+54664)
Csnk1g1	. (-47), . (+67159)
Csnk1g2	. (-616)
Csnk1g3	. (+62966), . (+63560), . (+228380), . (+229266), . (+316374), . (+459310)
Csnk2a1	. (-334)
Cspg5	. (-37677)
Csrnp1	. (-6899)
Csrnp2	. (+12621)
Csrnp3	. (-63123)
Csrp2	. (-282)
Csrp2bp	. (+8)
Cst6	. (+3426)
Cstad	. (+63526)
Cstf2t	. (-239646), . (+217), . (+247751)
Ctage5	. (+62)
Ctbp1	. (-315)
Ctbp2	. (-161684), . (-132362), . (-95712)
Ctbs	. (-9622)
Ctc1	. (-74)
Ctcf	. (-11637), . (+1298)
Ctdp1	. (-79261), . (-78827), . (-15119)
Ctdsp1	. (-4439), . (-1281), . (+130), . (+6082), . (+6443)
Ctdsp2	. (-15602), . (-6386), . (+143), . (+727)
Ctdspl	. (-63584), . (-63338), . (-35580), . (-34597)
Ctdspl2	. (+820)
Ctf1	. (+144)
Ctgf	. (-149091), . (+29712)
Ctif	. (-574), . (+23), . (+558), . (+97754)
Ctnna2	. (+31421), . (+236348)
Ctnna3	. (+22069)
Ctnnb1	. (-66517), . (-63599), . (-907), . (+49554), . (+104807)
Ctnnbip1	. (+25083)
Ctnnbl1	. (-13005), . (+31674), . (+71124)
Ctnnd2	. (-181), . (+275157), . (+443112), . (+443482), . (+489763)
Cttn	. (+19976), . (+58041)
Cttnbp2	. (+113637), . (+114530)
Cttnbp2nl	. (-6333), . (-6064)
Ctu1	. (-120)
Ctxn3	. (-2888), . (+15649)
Cul1	. (-494456), . (-210010)
Cul4b	. (+11354)
Cutc	. (+138)
Cux1	. (+64784)
Cux2	. (+60053), . (+82717)
Cwc25	. (-51)
Cwc27	. (+138), . (+230098), . (+260223)
Cwf19l2	. (-164)
Cxadr	. (-243664), . (-209206), . (-66546), . (-64717), . (-64435), . (-42694), . (-36108), . (+802), . (+20460), . (+45572)
Cxcl12	. (-188037), . (-71179), . (-64288), . (-1627), . (+754)
Cxcl14	. (-31541)
Cxcl5	. (-27599)
Cxcr4	. (-86944), . (-59901), . (-19714), . (-4431), . (-1020)
Cxcr7	. (+116), . (+27840), . (+28055), . (+28243), . (+75367), . (+79622), . (+149665)
Cxxc4	. (-898), . (+3928)
Cxxc5	. (-14965), . (-83), . (+11786), . (+21139)
Cyb5	. (-52021), . (-46590)
Cyb561d1	. (+127)
Cyfip1	. (+6698), . (+7746)
Cyfip2	. (-366), . (+14302), . (+35303)
Cygb	. (+600)
Cyp17a1	. (+25837), . (+27798), . (+28179)
Cyp1b1	. (-41070), . (-1006), . (-717), . (+2258), . (+6664), . (+13721)
Cyp20a1	. (+121)
Cyp24a1	. (+27384)
Cyp26a1	. (+8252), . (+153873)
Cyp26b1	. (-22467), . (+7011), . (+7687), . (+8659)
Cyp2c29	. (-39018)
Cyp2d26	. (-11112)
Cyp2f2	. (-1627)
Cyp2j11	. (+17666)
Cyp2j9	. (-271)
Cyp2s1	. (-10780)
Cyp2t4	. (-189)
Cyp2w1	. (-1059), . (+12233)
Cyp39a1	. (+33828)
Cyp46a1	. (-318)
Cyp51	. (+80181)
Cyp7a1	. (+36356)
Cypt14	. (-143891)
Cyr61	. (-34401), . (+11268)
Cysltr2	. (+65424)
Cystm1	. (-111), . (+426), . (+26522), . (+34248)
Cyth1	. (-36124), . (-26655)
Cyth2	. (-333)
Cyth3	. (-33240), . (-18115)
Cyth4	. (-5409)
D030025P21Rik	. (-28114), . (-17095)
D030056L22Rik	. (+3250)
D10Bwg1379e	. (-21)
D10Jhu81e	. (-167)
D130058E05Rik	. (-87833), . (-44959)
D130062J21Rik	. (+23137), . (+59471), . (+60138), . (+103938)
D14Abb1e	. (-76904), . (-61644), . (-38842)
D17Wsu92e	. (+20280)
D19Bwg1357e	. (-250)
D19Ertd737e	. (-75698)
D1Ertd622e	. (+11457)
D1Pas1	. (-41789)
D2Wsu81e	. (-166)
D2hgdh	. (+122)
D3Ertd751e	. (+420644)
D430019H16Rik	. (-33252)
D430042O09Rik	. (-46), . (+119702)
D4Wsu53e	. (-419)
D5Ertd579e	. (-17349), . (+34408), . (+34816)
D630003M21Rik	. (+6313)
D630036H23Rik	. (-271430)
D630039A03Rik	. (+3395)
D630044L22Rik	. (-1274)
D630045J12Rik	. (+47010)
D6Ertd527e	. (-3300), . (+55437), . (+75911)
D730045B01Rik	. (-25248), . (+330)
D7Ertd443e	. (-145898), . (-133321), . (-35230)
D830013O20Rik	. (-77600), . (-56842), . (-56453), . (-53643), . (-45162), . (-42207), . (-41950), . (-41341), . (-19259), . (+3936), . (+13937), . (+29536)
D830014E11Rik	. (-34208), . (-31030), . (-28150)
D830039M14Rik	. (-19603)
D830046C22Rik	. (-12)
D8Ertd82e	. (-42139), . (-47), . (+47408), . (+61233)
D930015E06Rik	. (-45489), . (-19307), . (-418), . (+12259), . (+28350), . (+28728), . (+35213)
D930020B18Rik	. (-488)
Daam1	. (-253516), . (-253019), . (-34240), . (+61064)
Dab2	. (-48992), . (+1790), . (+2179)
Dab2ip	. (-76929), . (-63382), . (-61850), . (-40434), . (-39363), . (-23877), . (-201), . (+39127), . (+41430), . (+55636), . (+80665)
Dach1	. (-106845), . (+1552), . (+188504)
Dact1	. (-64747), . (-15431), . (-2664), . (-307), . (+1841), . (+6046), . (+6355), . (+36258), . (+234922)
Dact2	. (-31193), . (+739), . (+38135)
Dact3	. (+1444)
Dad1	. (-225), . (+25369), . (+25659)
Dagla	. (-159), . (+8159)
Dalrd3	. (-7)
Dand5	. (+11678)
Dap	. (-485903), . (-461268), . (-69072), . (+68397)
Dap3	. (-390), . (+659)
Dapk1	. (-192501), . (-192122), . (-146762), . (+62809), . (+82263)
Dapk2	. (+55355), . (+78749)
Dapk3	. (+249)
Dapl1	. (-145908), . (-64604), . (-59771), . (+24830)
Dars	. (-54768)
Dbil5	. (+190)
Dbp	. (-339)
Dbr1	. (+40)
Dbx1	. (+114087), . (+124626), . (+155614), . (+174406)
Dcaf10	. (-40)
Dcaf4	. (+246)
Dcaf5	. (+598), . (+63533)
Dcaf6	. (+963)
Dcbld2	. (-108737), . (-59048)
Dcc	. (+361019)
Dcdc2c	. (+120029), . (+174068), . (+186157), . (+249897)
Dchs1	. (-44)
Dclk1	. (-28589), . (+95181), . (+112527)
Dclk2	. (-6170), . (+152150)
Dclre1a	. (+9950)
Dclre1c	. (+204)
Dcn	. (-274833), . (-81986), . (-34745), . (+177), . (+6726)
Dcp1a	. (-153116), . (-19540), . (-17)
Dcp1b	. (-76078), . (-67117), . (-65909)
Dcp2	. (+87464)
Dcpp3	. (+7286)
Dcstamp	. (-14939)
Dct	. (+113711), . (+114407), . (+121726), . (+448189), . (+462569)
Dctd	. (+37810), . (+43871)
Dctn1	. (+7598)
Dctn4	. (-142)
Dctn6	. (+45219)
Dctpp1	. (+253), . (+6580)
Dcun1d2	. (-4497)
Ddah1	. (-31), . (+637), . (+26774), . (+41657), . (+43631), . (+75624)
Ddb2	. (-215)
Ddc	. (-62658), . (-56259), . (-50427), . (+13285), . (+18674), . (+20168), . (+24723), . (+42737), . (+42926), . (+44375)
Ddhd1	. (-332029), . (+1046)
Ddi1	. (-81502), . (-74376), . (-20512)
Ddi2	. (+2472), . (+8207)
Ddit4	. (-12079), . (-1447), . (+77), . (+7994)
Ddr1	. (-21216), . (+2358)
Ddr2	. (+3562), . (+37062)
Ddrgk1	. (+176)
Ddx18	. (-203720), . (-134286), . (-14)
Ddx20	. (+25)
Ddx24	. (-220)
Ddx25	. (+27509)
Ddx31	. (+264)
Ddx39b	. (-276), . (+524)
Ddx3x	. (-72820), . (-38525), . (+171), . (+581)
Ddx47	. (+61)
Ddx5	. (+244), . (+812)
Ddx58	. (-93)
Dedd	. (-1632), . (-186)
Dedd2	. (+136), . (+756)
Def6	. (+5)
Defb47	. (-4506)
Degs1	. (+286)
Degs2	. (+33262)
Dennd1a	. (+71), . (+49574), . (+219088)
Dennd1b	. (+2705)
Dennd2a	. (-1424), . (+41772)
Dennd3	. (+42798)
Dennd4a	. (+665)
Dennd4c	. (+129), . (+384)
Dennd5a	. (+10166)
Dennd6b	. (-14760), . (-16)
Depdc1b	. (-14666)
Derl1	. (-345)
Derl3	. (-3939)
Des	. (-20734)
Det1	. (+28934)
Dexi	. (+8359)
Dffb	. (+8)
Dgat1	. (+137)
Dgat2	. (-325)
Dgkd	. (+17801), . (+26545)
Dgke	. (+6500)
Dgkg	. (+34320), . (+108633)
Dgki	. (-60996)
Dhdds	. (-210)
Dhfr	. (-86763)
Dhrs2	. (+57393)
Dhrs3	. (-345)
Dhrs4	. (-39262), . (-7847)
Dhrs7	. (-3445)
Dhrs7c	. (+55559)
Dhx15	. (+290726)
Dhx16	. (+78)
Dhx29	. (+33)
Dhx30	. (+48485)
Dhx32	. (+16704)
Dhx33	. (-224)
Dhx40	. (-87634), . (-87101), . (-72207)
Dhx8	. (-161)
Diap1	. (+6428), . (+55178)
Diap3	. (+353981)
Dicer1	. (+87), . (+52031)
Dimt1	. (-345), . (+226)
Dio2	. (+329458), . (+495629)
Dio3	. (-258158)
Dip2a	. (-18145), . (+4565)
Dip2b	. (+43), . (+51009)
Dip2c	. (+74352), . (+218370)
Dis3l2	. (+50733)
Disc1	. (+1809), . (+24683), . (+129855), . (+141076), . (+203678)
Disp1	. (+31890)
Dkk1	. (-123035)
Dkk2	. (-165660), . (-82588), . (-30427)
Dkk3	. (+14113), . (+30011)
Dlat	. (-24258), . (+149)
Dlc1	. (+52619), . (+204225), . (+219433)
Dld	. (-25109), . (-78), . (+29641), . (+30065)
Dleu7	. (+47147), . (+148239), . (+289104), . (+303749)
Dlg1	. (-112075), . (-74392), . (-71891), . (-22045)
Dlg2	. (+70721)
Dlg4	. (+3126), . (+10535)
Dlg5	. (-7723), . (+12705), . (+186024)
Dlgap1	. (-403244), . (-90513), . (+209029)
Dlgap2	. (+261967)
Dll1	. (+45974)
Dlst	. (+81)
Dlx3	. (-13453)
Dlx4	. (-47177)
Dlx5	. (-32)
Dlx6	. (-32731)
Dmap1	. (+57)
Dmbx1	. (+13827), . (+14305)
Dmp1	. (+7552)
Dmrt1	. (-122022), . (-110349), . (-98581), . (-98246)
Dmrt2	. (-22092), . (+251544), . (+348777)
Dmrt3	. (-25113), . (-11757), . (-2402)
Dmrta1	. (-128991), . (-8620)
Dmrtb1	. (+10017), . (+103896)
Dmtf1	. (-11)
Dmwd	. (-104)
Dnaaf2	. (-12422)
Dnaaf3	. (-176)
Dnahc2	. (+2320), . (+21594), . (+29043), . (+32377)
Dnahc6	. (-1681)
Dnahc9	. (+124729)
Dnaic2	. (-2454)
Dnaja1	. (-637), . (+248)
Dnaja3	. (-272)
Dnaja4	. (+271)
Dnajb1	. (+115)
Dnajb12	. (-63793), . (+131), . (+19950), . (+23770)
Dnajb13	. (-5878)
Dnajb2	. (+292)
Dnajb7	. (-8962)
Dnajb8	. (+11964), . (+19425)
Dnajb9	. (+598), . (+43221)
Dnajc1	. (-49309), . (+75750), . (+161466)
Dnajc10	. (-4)
Dnajc14	. (-625)
Dnajc16	. (-41)
Dnajc18	. (+138)
Dnajc19	. (-116583)
Dnajc2	. (+37)
Dnajc22	. (-5397)
Dnajc24	. (+263)
Dnajc25	. (-157)
Dnajc5b	. (-104371), . (-74593)
Dnajc6	. (-53144)
Dnajc7	. (+265)
Dnajc9	. (-110)
Dnalc1	. (+35)
Dnase1	. (-5127)
Dnase1l3	. (+34379), . (+34812)
Dner	. (+312)
Dnm2	. (-230)
Dnmbp	. (-13975), . (+21461)
Dnmt3a	. (-18324), . (-475), . (+1118), . (+1721), . (+26897), . (+37028), . (+37422)
Dnmt3b	. (+186), . (+826)
Dnpep	. (+289)
Dnttip2	. (+403)
Doc2b	. (+26468)
Dock1	. (+28786)
Dock4	. (+18369)
Dock5	. (-26236), . (-21795)
Dock9	. (-7388), . (+31246), . (+77625)
Dok1	. (+393)
Dok5	. (+40517), . (+75999), . (+190550), . (+237908), . (+268571), . (+442098)
Dok7	. (+217)
Donson	. (-18980)
Dot1l	. (-272)
Dpcd	. (+13467)
Dpep1	. (+17), . (+1593)
Dpf1	. (+16219), . (+36314)
Dpf2	. (+814)
Dpf3	. (+171), . (+185780), . (+203876)
Dpm2	. (-15149)
Dpp6	. (+26197)
Dpp8	. (-3)
Dpt	. (-164930)
Dpy19l1	. (-176)
Dpyd	. (-25056), . (+466), . (+33815), . (+63899), . (+64469), . (+102243)
Dpysl2	. (+33909)
Dr1	. (-6011)
Dram1	. (+55069)
Drd1a	. (-118)
Drd2	. (-14424)
Drd5	. (+53036)
Drg1	. (-191), . (+207), . (+626)
Drg2	. (-46)
Dscr3	. (-332)
Dse	. (+539), . (+12550)
Dsel	. (-189122), . (-739), . (+208), . (+589)
Dsg1c	. (-56401)
Dst	. (+5211), . (+20968)
Dstn	. (+40), . (+472), . (+36866)
Dstyk	. (+543)
Dtl	. (+37503)
Dtnb	. (-34569), . (+33356)
Dtnbp1	. (-16706), . (+88934), . (+132088), . (+132477)
Dtwd1	. (+92), . (+100766), . (+158021)
Dtwd2	. (-317), . (+126398), . (+177347), . (+196211), . (+300967), . (+405015)
Dtx1	. (+5284)
Dtx3	. (-143)
Dupd1	. (+31865)
Dus3l	. (-2504)
Dusp1	. (-271)
Dusp10	. (+17701), . (+210303)
Dusp11	. (-17119), . (+642)
Dusp14	. (-4447), . (+25270), . (+46289)
Dusp16	. (-74)
Dusp18	. (+8207)
Dusp26	. (-173091), . (-57502), . (-56035)
Dusp4	. (-480)
Dusp6	. (-58945), . (-58519), . (-48910), . (-999), . (-224), . (+355), . (+2188)
Dusp7	. (-27905)
Dut	. (-34022), . (+447), . (+28603), . (+35411), . (+78127)
Dym	. (-58), . (+47216), . (+114315)
Dync1i1	. (+72541), . (+91909)
Dync1i2	. (+142), . (+62858)
Dync1li1	. (+541)
Dync1li2	. (+82)
[truncated: 5,534 more rows]
