# Supplementary material for: Dynamic changes in cis-regulatory occupancy by Six1 and its cooperative interactions with distinct cofactors drive lineage-specific gene expression programs during progressive differentiation of the auditory sensory epithelium
Source: Nucleic Acids Res. 2020 Jan 20;48(6):2880–96. doi: 10.1093/nar/gkaa012 (PMC7102962; doi:10.1093/nar/gkaa012)
Supplement: gkaa012_Supplemental_Files [file gkaa012_supplemental_files.zip › Supplemental file 4-List of genes in the human genome associated with Six1 peaks.xlsx]

## Sheet: DVD-183 peaks-geneNames
# GREAT version 3.0.0	Species assembly: hg19	Association rule: Single nearest gene: 500000 bp max extension, curated regulatory domains included
ACTG1	unnamed (+28406)
ADCY1	unnamed (-143102)
ALMS1	unnamed (+177)
ATP2B2	unnamed (+45345), unnamed (+54722)
ATP6V1B1	unnamed (+1790)
BDP1	unnamed (-33)
CACNA1D	unnamed (+29698)
CD164	unnamed (-146)
CDC14A	unnamed (-26803), unnamed (+2614), unnamed (+86474)
CIB2	unnamed (+2208)
CLIC5	unnamed (+37528), unnamed (+64939), unnamed (+65750), unnamed (+66649), unnamed (+338409)
CLRN1	unnamed (+81650)
COL11A1	unnamed (-174790), unnamed (-3816), unnamed (-439), unnamed (+70)
COL11A2	unnamed (+913), unnamed (+2067)
COL2A1	unnamed (-47041), unnamed (-25228), unnamed (-100), unnamed (+887), unnamed (+1322), unnamed (+2324), unnamed (+2763), unnamed (+15899)
COL4A4	unnamed (+124250)
COL9A1	unnamed (-7180), unnamed (+19774), unnamed (+20819), unnamed (+21450)
COL9A2	unnamed (-19), unnamed (+515), unnamed (+1649), unnamed (+2327)
DIAPH1	unnamed (+10021)
EDN3	unnamed (-5866), unnamed (+24289), unnamed (+112957), unnamed (+113226), unnamed (+122506)
EDNRB	unnamed (-49740)
EPS8	unnamed (+14483), unnamed (+87479)
ESPN	unnamed (+14483), unnamed (+87479)
EYA1	unnamed (-200406), unnamed (-192179), unnamed (-3532), unnamed (+4860), unnamed (+11632), unnamed (+25558), unnamed (+70861), unnamed (+127609), unnamed (+132173), unnamed (+171944)
EYA4	unnamed (-26432), unnamed (+870), unnamed (+1883), unnamed (+4000), unnamed (+100738), unnamed (+191156), unnamed (+193579), unnamed (+270820)
FAM65B	unnamed (-52259)
FGFR1	unnamed (+16472)
FGFR2	unnamed (-46098), unnamed (-17823), unnamed (+3520), unnamed (+8534), unnamed (+46527), unnamed (+74016), unnamed (+97211), unnamed (+107478), unnamed (+161793), unnamed (+177526), unnamed (+229841), unnamed (+245423), unnamed (+245988), unnamed (+284986), unnamed (+297494), unnamed (+353106)
GATA3	unnamed (-35)
GIPC3	promoter (-47)
GJB2	unnamed (+1102)
GPSM2	unnamed (+513)
GRHL2	unnamed (-55150), unnamed (-26470), unnamed (-878), unnamed (+8803)
H1F0	unnamed (-52447)
HGF	unnamed (-104932)
HMG20B	unnamed (+12591)
HSD17B4	unnamed (+3336)
ILDR1	unnamed (-111), unnamed (+1068)
KARS	unnamed (+11214)
KCNQ1	unnamed (+18190), unnamed (+20966), unnamed (+113654)
KCNQ4	unnamed (+18385)
KITLG	unnamed (-111070), unnamed (+427), unnamed (+10100)
LARS2	unnamed (-1650), unnamed (+26500)
LOXHD1	unnamed (+111823)
MITF	unnamed (-141)
MSRB3	unnamed (+480), unnamed (+42151), unnamed (+46105)
MYH14	unnamed (+11389)
MYH9	unnamed (-44589), unnamed (-325), unnamed (+19676)
MYO6	unnamed (-31544), unnamed (+149), unnamed (+26049)
NARS2	unnamed (-378153), unnamed (-372949), unnamed (-365906), unnamed (-274214), unnamed (-212993), unnamed (-206)
NRF1	unnamed (+162817)
OTOGL	unnamed (-21535), unnamed (-883), unnamed (+2424)
PCDH15	unnamed (+1554)
PDZD7	unnamed (+1094)
PEX1	unnamed (+128)
PNPT1	unnamed (-110987), unnamed (+181)
POU3F4	unnamed (-156495), unnamed (-53)
POU4F3	unnamed (-11282), unnamed (-10911), unnamed (+929)
PTPRQ	unnamed (-517), unnamed (+28755)
RDX	unnamed (-268)
ROR1	unnamed (+54114)
S1PR2	unnamed (+3415), unnamed (+4131), unnamed (+4533)
SIX1	unnamed (-6689), unnamed (-5749), unnamed (-3615), unnamed (-3104), unnamed (-269), unnamed (+45), unnamed (+606), unnamed (+2288)
SIX5	unnamed (-210), unnamed (+1686)
SLC22A4	unnamed (+21484), unnamed (+21578)
SLC26A5	unnamed (-47)
SLITRK6	unnamed (+11)
SNAI2	unnamed (+93)
SYNE4	unnamed (-58)
TBX1	unnamed (+2956)
TCOF1	unnamed (-43), unnamed (+19462)
TECTA	unnamed (-33395), unnamed (-14612), unnamed (+19589)
TECTB	unnamed (-14834)
TJP2	unnamed (-84253), unnamed (+11334)
TMIE	unnamed (+6)
TMPRSS3	unnamed (+7185)
TNC	unnamed (-283)
TPRN	unnamed (+5687)
TRIOBP	unnamed (+110), unnamed (+11803), unnamed (+12418), unnamed (+53859)
TSPEAR	unnamed (-236)
USH1C	unnamed (+14291)
USH1G	unnamed (-56)
WFS1	unnamed (-243), unnamed (+9019)
