# Supplementary material for: Dynamic changes in cis-regulatory occupancy by Six1 and its cooperative interactions with distinct cofactors drive lineage-specific gene expression programs during progressive differentiation of the auditory sensory epithelium
Source: Nucleic Acids Res. 2020 Jan 20;48(6):2880–96. doi: 10.1093/nar/gkaa012 (PMC7102962; doi:10.1093/nar/gkaa012)
Supplement: gkaa012_Supplemental_Files [file gkaa012_supplemental_files.zip › Supplemental Table 1.xlsx]

## Sheet: Sheet1
Supplementl Table 1. List of oligos used in this study
Experiment	Oligo name	5' to 3' sequence
Enhancer cloning	Atoh1-En-13.5-BamHI-forward	CGGGATCCTGTGACATTGGCATTTGTGGA
Enhancer cloning	Atoh1-En-13.5-Xhol-reverse	TCCGCTCGAGCCAGCTTCCTCATGTGGACTA
Enhancer cloning	Atoh1-En-16.5-BamHI-forward	CGGGATCCCCTGAATAGTTTGGAATGCCAGC
Enhancer cloning	Atoh1-En-16.5-Xhol-reverse	TCCGCTCGAGGTGCGTCTGTGTGTGTGC
Enhancer cloning	Dusp6-En-BamHI-forward	GCGGATCCAATCAGCCATGTTTTCCTTATC
Enhancer cloning	Dusp6-En-XhoI-reverse	GTTACTCGAGGAACCAAGCCTTTGCAAAATGC
Enhancer cloning	Fgf8-En-XhoI-reverse	GACCTCGAGGGAATATGTCCTCAAGGGAATATG
Enhancer cloning	Fgf8-En-BamHI-forward	CAGGATCCCCTTTCTTTAATCCAGACTTCC
Enhancer cloning	Gfi1-En-XhoI-forward	GAAGCCTCGAGAACAGAAACAATATCTGC
Enhancer cloning	Gfi1-En-XhoI-reverse	GAACGCTCGAGAGGACTAGACACAGATTAC
Enhancer cloning	Pbx1-En-BamHI-forward	CGGGATCCATCAAGACCCCACCTACTCC
Enhancer cloning	Pbx1-En-XhoI-reverse	TCCGCTCGAGAATGCCCCTGGACTTTCTTG
Enhancer cloning	Pou4f3-En-BamHI-forward	CACGGATCCATGATACTACTGTAAACAC
Enhancer cloning	Pou4f3-En-XhoI-reverse	GAACGCTCGAGCTGTGGCATCACACATCTG
Enhancer cloning	Vangl2-En-new-BamHI-forward	GACGGGATCCACACAGAAGGCTGTCCCAA
Enhancer cloning	Vangl2-En-new-SalI-reverse	CATGCGTCGACAAATGGGGCCTACCAGAGA
Site mutagenesis	Dusp6-RFXmt-Forward	AGGGTACTGACGATTGTAAGCCTCTGG
Site mutagenesis	Dusp6-RFXmt-Reverse	CCAGAGGCTTACAATCGTCAGTACCCT
Site mutagenesis	Dusp6-En-SIXmt1F	TACTGTGAGCCTCTGGCTTTCCTGTTCCCCCGCAGGAAGGACTGT
Site mutagenesis	Dusp6-En-SIXmt1R	ACAGTCCTTCCTGCGGGGGAACAGGAAAGCCAGAGGCTCACAGTA
Site mutagenesis	Dusp6-En-SIXmt2F-new	CTGTGAGCCTCTGGGTGGCCGGAGCCCCCGCAGGAAGGACTGT
Site mutagenesis	Dusp6-En-SIXmt2R-new	ACAGTCCTTCCTGCGGGGGCTCCGGCCACCCAGAGGCTCACAG
Site mutagenesis	Fgf8-En-m1F	TTAACTCTTTCATCAGCATAAGAAATGCAAGCCCACAGCTGTT
Site mutagenesis	Fgf8-En-m1R	GGAAATCTAATGCTGATGAAAGAGTTAAAGGCT
Site mutagenesis	Fgf8-En-m2F	TGCCTCTTATCTTGGACATGTTTATCCTTCCTTTGAAATGGTCATT
Site mutagenesis	Fgf8-En-m2R	AATGACCATTTCAAAGGAAGGATAAACATGTCCAAGATAAGAGGCA
Site mutagenesis	Fgf8-En-M1f-new	CTCGGCCCTCTCCTGCTGATG
Site mutagenesis	Fgf8-En-m1R-new	CATCAGCAGGAGAGGGCCGAG
Site mutagenesis	Fgf8-En-m2F-new	CTTGGAAACCGGGCCCCGTCCTTTG
Site mutagenesis	Fgf8-En-m2R-new	CAAAGGACGGGGCCCGGTTTCCAAG
Site mutagenesis	Fgf8-site1-myod/gata-mutant-forward	GGCCGAGCCCAACAAGTGCGATACGGCCCGGA
Site mutagenesis	Fgf8-site1-myod/gata-mutant-reverse	TCCGGGCCGTATCGCACTTGTTGGGCTCGGCC
Site mutagenesis	Fgf8-site2-gata3-mutant-forward	GTTCTGCCTCGGCGATTGGAAACCG
Site mutagenesis	Fgf8-site2-gata3-mutant-reverse	CGGTTTCCAATCGCCGAGGCAGAAC
Site mutagenesis	Pbx-site1-Sixmt-Forward	ACGCTGAAAAAATTCCCAGGGTATCATGTTGCC
Site mutagenesis	Pbx-site1-Sixmt-Reverse	GGCAACATGATACCCTGGGAATTTTTTCAGCGT
Site mutagenesis	Pbx-site2-Sixmt-Forward	GGAGGCAGGGGTATCGCCGGGTACTATCAAAACAC
Site mutagenesis	Pbx-site2-SIxmt-Reverse	GTGTTTTGATAGTACCCGGCGATACCCCTGCCTCC
Site mutagenesis	Pbx1-Six1/RFXmt-Forward	GCTGAAAAAATTCCCATGCCATCATAGGGACTGTTTCAGGTTTAT
Site mutagenesis	Pbx1-Six1/RFXmt-Reverse	ATAAACCTGAAACAGTCCCTATGATGGCATGGGAATTTTTTCAGC
ChIP-qPCR	Lgr5-1a-qPCR-F	GCTCGGCGAAATGTCTTGAT
ChIP-qPCR	Lgr5-1a-qPCR-R	GAGATAAGTACTCCTCCCGA
ChIP-qPCR	Lgr5-1b-qPCR-F	GCAGTAACTTCTGAGACAGAG
ChIP-qPCR	Lgr5-1b-qPCR-R	GCAAACACGTTGACGAAGTG
ChIP-qPCR	Lgr5-2-qPCR-F	GCAGCTTCTCAGATTGCATT
ChIP-qPCR	Lgr5-2-qPCR-R	GATTGAGTTCTACCCAGAGT
ChIP-qPCR	Lgr5-3-qPCR-F	GAGACACCTGGTGAACAGTA
ChIP-qPCR	Lgr5-3-qPCR-R	CTAGGATAAGAGTTTGTAACC
ChIP-qPCR	Wnt5-1-qPCR-F	AAACGGCTGCGAGACTAAGG
ChIP-qPCR	Wnt5-1-qPCR-R	CGGGTTACTCGACCTGGAGA
ChIP-qPCR	Wnt5-2-qPCR-F	CTCCCCTGGAGGAAACTTGAC
ChIP-qPCR	Wnt5-2-qPCR-R	AGCTAACCAGTGCTCCGAGT
ChIP-qPCR	Jag1-1-qPCR-F	GCATGCGCGATTGTTAATATTC
ChIP-qPCR	Jag1-1-qPCR-R	GACACTGATCTGCGTGTG
ChIP-qPCR	Jag1-2-qPCR-F	CTCAGGTATTTGTCCTGAGAG
ChIP-qPCR	Jag1-2-qPCR-R	TGCTGCCTTTGTCTTAAGTC
ChIP-qPCR	Hey1-1-qPCR-F	GAGCTGTAGTCTGGGTGAGC
ChIP-qPCR	Hey1-1-qPCR-R	CTGAGCGTGAGTGGGATCAG
ChIP-qPCR	Hey1-2-qPCR-F	CGGCTGCATGAATGGAGAAGA
ChIP-qPCR	Hey1-2-qPCR-R	CAGTGCAGAGAACGGGACG
ChIP-qPCR	Atoh1-1a-qPCR-F	TCTTTGACTGGGCAGACACG
ChIP-qPCR	Atoh1-1a-qPCR-R	CTCTCACTCGGAGATCGCAC
ChIP-qPCR	Atoh1-1b-qPCR-F	GCCTACCCTGGGTCTCATCTG
ChIP-qPCR	Atoh1-1b-qPCR-R	GTGGGGCTGTAATTCGACTCC
ChIP-qPCR	Atoh1-3-qPCR-F	AATAAAGCTGCCCCCAGTCA
ChIP-qPCR	Atoh1-3-qPCR-R	AGAGAGCACTCACTAACATACAGG
ChIP-qPCR	Atoh1-4-qPCR-F	GCTGAGCTCTCACTTCCCATC
ChIP-qPCR	Atoh1-4-qPCR-R	GATACGAGCACACAACAGCAC
ChIP-qPCR	Pou4f3-1-qPCR-F	AGCGATGTGGAGTCAGACC
ChIP-qPCR	Pou4f3-1-qPCR-R	AGACTCGAACCTGCAGATGGT
ChIP-qPCR	Pou4f3-2-qPCR-F	CAATGTTCCCGAGCCCAGAC
ChIP-qPCR	Pou4f3-2-qPCR-R	CACACTGCCTTCCCGATGT
ChIP-qPCR	Gfi1-1-qPCR-F	TGGCGTCGCTCTCTTTAACC
ChIP-qPCR	Gfi1-1-qPCR-R	GGCGGATTCGTTTCACCCTA
ChIP-qPCR	Gfi1-2-qPCR-F	GAATGCCAACAGCTGGGAAG
ChIP-qPCR	Gfi1-2-qPCR-R	CAAAACCACCTCCGGGTGTA
ChIP-qPCR	Hes1-qPCR-F	GGAAGCTGTGCTCCTGTTGAA
ChIP-qPCR	Hes1-qPCR-R	TGTCAGGGCTGAGGAAACAGA
ChIP-qPCR	Id2-qPCR-a-F	GGACCACCGGAACCGAAG
ChIP-qPCR	Id2--qPCR-a-R	CTTTCTAGGCCAAGCAGGTGT
ChIP-qPCR	Id2--qPCR-b-F	GGAGCAGACTCTCTGGCG
ChIP-qPCR	Id2-qPCR-b-R	CCTTGCAGGCATTGATCAGC
ChIP-qPCR	Id4-qPCR-F	GGCGTTCCCAAGCCTTGTTG
ChIP-qPCR	Id4-qPCR-R	ACCCATTCACCCGGCCC
ChIP-qPCR	Irx1-qPCR-F	CCGCATTGCCAAGGTAACCA
ChIP-qPCR	Irx1-qPCR-R	TGACAAATTCACAGACACTGGAT
ChIP-qPCR	Mycn-qPCR-F	CCCACGTAGAAACAGACCGC
ChIP-qPCR	Mync-qPCR-R	CGGCCGAAGAAAGCGGTAA
ChIP-qPCR	Dync2h1-qPCR-F	GACCTGGAGAGGTTCAGTGC
ChIP-qPCR	Dync2h1-qPCR-R	GCAGGAATCCTCAGCCTACC
ChIP-qPCR	Kncn-qPCR-F	GCCAGCGGTGTCAGGTT
ChIP-qPCR	Kncn-qPCR-R	CTTCTGGGAAAGCCGATTAGG
ChIP-qPCR	Bahcc1-qPCR-F	AGGGGCTTGGGGATGGATAC
ChIP-qPCR	Bahcc1-qPCR-R	GCTTTCACAGAAGCTGGCTA
ChIP-qPCR	Dusp6-p-qPCR-F	ATCCGGAGCGGAAATTCCTT
ChIP-qPCR	Dusp6-p-qPCR-R	TACAAACAGCCAGCGTCTCA
ChIP-qPCR	Gas1-qPCR-F	ACTGAAAGCTGACACCCGTT
ChIP-qPCR	Gas1-qPCR-R	AGCAGCCACTGGTTTCAAAG
ChIP-qPCR	Col2a1-qPCR-F	CCCTCTTCACAATGGGTCTCC
ChIP-qPCR	Col2a1-qPCR-R	ACGTCCCTGGGAGTGAGTAA
ChIP-qPCR	Pbx1-qPCR-newrfx-Forward	GCCATGGTTCATTTCAGCAAA
ChIP-qPCR	Pbx1-qPCR-newrfx-Reverse	AGGGCCGGTGTTTTGATAGTG
ChIP-qPCR	Fgf8-A-qPCR-F	GTGGCCTCTATTCATGGGGTA
ChIP-qPCR	Fgf8-A-qPCR-R	TGATAACAGCTGTGGGCTTGG
ChIP-qPCR	Fgf8-B-qPCR-F	CACCCGGATTCTGGTTTCCC
ChIP-qPCR	Fgf8-B-qPCR-R	GGACCAGTCTCTGCTCCTTTG
ChIP-qPCR	Dusp6-qPCR-newrfx-Forward	CCCAAGTTAGTTGTTGGAAAGCA
ChIP-qPCR	Dusp6 -qPCR-newrfx-Reverse	CCTGGAGCTTCGCTTCTCTT
ChIP-qPCR	Gata3-1-qPCR-F	GCAGCTCAGTGTTCGCAGA
ChIP-qPCR	Gata3-1-qPCR-R	TTGCAGTTTCCTTGTGCTGAG
ChIP-qPCR	Gata3-2-qPCR-F	CCAGCTATCAGGTTCTCCCC
ChIP-qPCR	Gata3-2-qPCR-R	CCTTGACCTGGGCGCTATTT
ChIP-qPCR	Gata3-3-qPCR-F	CAGGAGAATAGCCAACTGAG
ChIP-qPCR	Gata3-3-qPCR-R	CGAATACAGAACATGAAAGG
qRT-PCR	Cdc42-RT-qPCR-F	AGCAAGCATGCTTGTATTGAC
qRT-PCR	Cdc42-RT-qPCR-R	GTGGAATGTGGAAATACTCTG
qRT-PCR	Ceslr1-RT-qPCR-F	ACAAGCAGGCACCTTGTGTGAG
qRT-PCR	Ceslr1-RT-qPCR-R	CTCAATGGCCTCTTGTACAGC
qRT-PCR	Myo6-RT-qPCR-F	CCTAATCCACGTTTGAGTAAAG
qRT-PCR	Myo6-RT-qPCR-R	GTACACCAGCTTAAGTGACATG
qRT-PCR	Vangl2-RT-qPCR-F	CCTGGAGCGATATTTGGCTG
qRT-PCR	Vangl2-RT-qPCR-R	CTTATGTGACTTGGGATCCAC
qRT-PCR	Clic5-RT-qPCR-F	CAGTTTCTTCAGCCTCAGCCTC
qRT-PCR	Clic5-RT-qPCR-R	CTGATAGATGAGCCTGCTGAC
qRT-PCR	Fzd3-RT-qPCR-F	GTTGTCTCAAAGTCTGTCAG
qRT-PCR	Fzd3-RT-qPCR-R	GAAGTTGTCTACTATTTCCTGG
